# Supplementary material for: Intermediate-Type Vancomycin Resistance (VISA) in Genetically-Distinct Staphylococcus aureus Isolates Is Linked to Specific, Reversible Metabolic Alterations
Source: PLoS One. 2014 May 9;9(5):e97137. doi: 10.1371/journal.pone.0097137 (PMC4016254; doi:10.1371/journal.pone.0097137)
Supplement: Table S3 — Characteristics and “raw” (biomass-adjusted and normalized to baseline) ion counts of the 164 “core” metabolites (including 72 identified) in isolates SG-S, SG-R and SG-rev. Superscript (a) denotes Retention Time (RT), (b) denotes Positive Mode (POS) versus Negative Mode (NEG), (c) denotes Molecular Feature Extraction (MFE), which extracts chromatographic peaks by molecular features versus Find by Formula (FBF) which extracts peaks by chemical formula. (XLSX) [file pone.0097137.s008.xlsx]

## Sheet: TableS3
Table S3. Characteristics and "raw" (biomass-adjusted and normalized to baseline) ion counts of the 164 "core" metabolites (including 72 identified) in isolates SG-S, SG-R and SG-rev.
									Experiment 1															Experiment 2														Experiment 3
Name	Formula	Mass	RTa	Modeb	FbF/MFEc	SG-S1	SG-S2	SG-S3	SG-S4	SG-R1	SG-R2	SG-R3	SG-R4	SG-rev1	SG-rev2	SG-rev3	SG-rev4		SG-S5	SG-S6	SG-S7	SG-S8	SG-R5	SG-R6	SG-R7	SG-R8	SG-rev5	SG-rev6	SG-rev7	SG-rev8		SG-S9	SG-S10	SG-S11	SG-S12	SG-R9	SG-R10	SG-R11	SG-R12	SG-rev9	SG-rev10	SG-rev11	SG-rev12
Acetylaminobutanal	C6H11NO2	129.079	8.5	POS	FbF	0.902094	0.884233	1.04985	1.16382	1.06372	0.992323	0.939024	0.698872	1.17817	0.905194	1.14536	1.06815		0.987264	1.0946	0.757329	1.1608	0.936195	0.877627	0.944446	0.906433	1.0022	0.659073	0.846332	0.680528		0.780331	1.16868	1.16671	0.884279	0.946699	0.798651	1.02392	1.2882	1.62954	1.18151	1.7129	1.57679
Acetyllysine	C8H16N2O3	188.116	1.1	POS	FbF	0.789803	1.00637	1.15223	1.0516	1.39299	1.56213	1.62274	1.29926	0.967051	0.897776	0.998031	1.29129		0.710906	0.79728	0.610876	1.88094	0.806097	1.45337	1.84001	0.758751	1.70466	0.733575	0.935992	0.705683		0.639621	1.25165	1.09949	1.00924	1.98774	1.49814	1.797	2.41233	1.4861	2.7544	1.75501	1.36546
Acetylneuraminate	C11H19NO9	309.106	2.55	POS	FbF	0.974291	0.789598	1.01479	1.22132	0.786759	1.12344	1.17319	0.872443	1.01853	1.08578	0.722084	1.01279		1.05072	1.13309	0.649535	1.16665	1.13852	1.65272	0.483954	1.59061	1.07368	1.50971	0.761212	1.51422		1.04602	0.966315	0.981751	1.00592	1.04515	1.05648	1.03751	0.962545	1.02717	0.806103	0.948738	0.577731
Acetylornithine	C7H14N2O3	174.1	8.3	POS	FbF	0.950269	0.943591	1.10526	1.00088	0.828016	0.85549	0.766089	0.666344	0.871667	0.847963	0.88836	0.899722		1.03389	1.02937	0.813339	1.12341	0.916309	0.832206	0.896165	0.780998	1.11855	0.870278	0.986025	0.812447		0.870375	1.1039	1.06411	0.961617	0.844277	0.852583	0.863028	0.901293	1.21163	1.05079	1.10489	1.06535
Adenine	C5H5N5	135.054	8.5	POS	FbF	1.08804	0.995774	0.878617	1.03757	0.942886	1.18142	1.17943	0.952705	0.999627	0.951167	1.01336	0.903569		0.585912	0.966161	1.18519	1.26274	1.00395	1.08354	1.23096	0.42976	1.12753	1.41316	1.5521	0.805079		1.02006	0.890915	1.00309	1.08593	1.10676	1.22095	1.17177	1.10912	1.21033	1.39715	1.03056	1.04681
Adenosine	C10H13N5O4	267.097	6	POS	FbF	1.0397	0.87356	1.04478	1.04196	0.770115	0.847406	0.793651	0.675266	0.747874	0.710001	0.823502	0.828121		1.0224	1.0608	0.884987	1.03181	0.87636	0.809546	0.792755	0.67502	0.799918	0.714768	0.802051	0.70631		0.933234	1.0027	1.05563	1.00843	0.795408	0.884229	0.803539	0.870344	1.07347	0.979228	0.833651	0.890141
Alanine	C3H7NO2	89.0477	7.3	POS	FbF	0.957707	0.896387	1.06682	1.07909	1.01944	0.9689	0.905276	0.746328	0.877337	0.798886	0.884595	0.864248		0.964409	1.09797	0.857282	1.08034	0.879914	0.971132	0.916743	0.798909	1.01631	0.849426	0.916751	0.83438		0.895032	1.08827	1.08794	0.928755	0.912788	0.953321	1.04586	1.17642	1.18302	1.08173	1.19985	1.22551
Alpha-ketoglutarate	C5H6O5	146.022	1.065	NEG	FbF	0.824551	0.725281	1.41852	1.03165	1.01757	0.836719	0.77039	0.733713	1.4503	1.39065	1.46406	1.75246		0.961136	1.11712	0.770358	1.15138	0.840278	0.611748	0.795489	0.737408	1.41128	0.742968	1.01853	0.789729		0.729608	1.19028	1.26735	0.812759	0.672616	0.590207	0.810382	0.86656	1.72691	1.22925	1.87234	1.40604
Aminoacrylate	C3H5NO2	87.032	6.4	POS	FbF	0.82357	0.789384	1.23331	1.15374	0.754882	0.698743	0.514757	0.487295	0.821266	0.784519	0.825053	0.947087		0.968527	1.24852	0.6826	1.10035	0.920753	0.636897	0.728861	0.63069	1.12239	0.629411	0.726827	0.607865		0.682271	1.2538	1.23721	0.826721	0.652104	0.549361	0.718736	0.908061	1.44219	1.01107	1.63477	1.48581
Aminoadipate	C6H11NO4	161.307	6.2	POS	FbF	0.83183	0.774157	1.2426	1.15142	0.767159	0.700067	0.564292	0.493889	0.805759	0.819883	0.706588	0.948672		1.00925	1.36104	0.436512	1.1932	1.01143	0.598734	0.764797	0.667642	1.13598	0.641966	0.776083	0.610496		0.657018	1.35641	1.17825	0.808331	3.29539	0.661982	3.76254	4.70614	2.8823	1.11659	1.53177	1.46113
Aminobutyraldehyde	C4H9NO	87.0684	2	POS	FbF	0.876558	0.914113	1.1434	1.06593	1.01201	0.900303	0.737965	0.734922	1.13517	0.917114	1.00079	1.03869		0.922844	1.22051	0.736721	1.11992	1.00564	0.830409	0.847614	0.814508	1.21731	0.655994	0.813468	0.77412		0.725478	1.24587	1.09882	0.929823	0.497579	0.444619	0.741708	1.07078	1.66915	1.05507	1.76721	1.34411
Aminocyanobutanoic acid	C5H8N2O2	128.059	8.8	POS	FbF	0.924439	0.85118	1.1517	1.07268	0.753837	0.717578	0.601416	0.509377	0.903754	0.989008	0.924552	1.03601		0.984569	1.14811	0.70413	1.16319	0.953387	0.581389	0.730526	0.735466	1.14225	0.66224	0.866802	0.656069		0.744423	1.16039	1.15751	0.93768	0.701629	0.580624	0.697905	0.787021	1.30694	1.08566	1.33731	1.19015
Aminocyclopropane carboxylic acid	C4H7NO2	101.048	7.695	POS	FbF	0.883981	0.842922	1.18793	1.08517	0.908656	0.815725	0.635446	0.602007	0.908447	0.887826	0.897568	0.981944		0.986947	1.17935	0.727294	1.10641	0.911925	0.699919	0.79101	0.717636	1.12686	0.655045	0.747074	0.644276		0.711303	1.26841	1.19149	0.828793	0.67201	0.583265	0.7316	0.902058	1.2681	0.91674	0.134242	1.20952
Aminobutanoate	C4H9NO2	103.063	8.5	POS	FbF	0.878338	0.883815	1.15786	1.07998	0.244575	0.254179	0.192199	0.180571	0.837692	0.824071	0.858734	0.89583		0.998855	1.11301	0.82228	1.06585	0.866704	0.107296	0.304575	0.228652	1.03	0.80093	0.82882	0.825487		0.806557	1.20851	1.14814	0.836792	0.196396	0.194603	0.247615	0.292723	1.10075	0.787264	1.06796	1.05105
Amino-oxopimelate	C7H11NO5	189.064	1.6	POS	FbF	0.752442	0.811187	1.25741	1.17896	1.47208	1.15431	0.836114	0.747774	0.918049	0.981064	0.926204	1.17727		0.986276	1.16415	0.72424	1.12534	0.878044	0.967334	1.22127	1.08788	1.16165	0.656017	0.77041	0.685714		0.78337	1.0433	1.32082	0.852514	0.74669	0.689424	0.802665	0.925828	1.27258	0.962235	1.21107	1.11134
Anthranilate	C7H7NO2	137.048	1.8	POS	FbF	0.860631	0.816287	1.26703	1.05605	1.00867	0.860159	0.640865	0.376925	0.560804	0.85725	0.875759	1.02987		1.07329	1.15713	0.706953	1.06263	0.939358	1.09508	1.06361	0.975433	0.995674	0.598435	1.07423	0.865351		0.883275	1.05521	1.13227	0.929239	1.03924	0.827421	1.01386	1.24699	1.19401	0.877744	1.12994	1.1503
Arginine	C3H7NO2	174.112	14.3	POS	FbF	1.05745	0.961677	0.990136	0.990735	0.94666	0.989411	0.953406	0.814446	0.841651	0.788595	0.825435	0.764786		1.05353	0.954073	0.912704	1.0797	0.89902	0.955137	0.993701	0.90286	1.15761	1.10717	1.04444	1.03108		1.05411	1.02278	0.951045	0.972061	1.04419	1.0585	1.05718	0.94574	1.22819	1.07495	1.10456	1.07586
Aspargine	C2H5NO2	132.053	7.8	POS	FbF	0.97486	0.929637	1.02265	1.07285	1.00479	1.05734	0.963351	0.788637	0.829643	0.796503	0.878069	0.843025		1.0948	1.23549	0.470702	1.19901	0.939168	0.629353	1.16287	0.638724	1.09309	0.83346	1.02682	0.273217		0.890399	1.05617	1.10039	0.953043	1.00849	1.03578	0.985029	1.0556	1.344	1.01946	1.42652	1.60085
Aspartate	C4H8N2O3	133.038	6.5	POS	FbF	0.809951	0.809358	1.22434	1.15635	0.730203	0.680114	0.505781	0.486527	0.732327	0.737868	0.784055	0.875973		0.960194	1.25159	0.686422	1.10179	0.913017	0.614269	0.710232	0.619102	1.12349	0.605589	0.716682	0.557054		0.690986	1.26952	1.2119	0.82759	0.64087	0.557233	0.704434	0.908401	1.46872	1.02453	1.67525	1.48893
Aspartate semialdehyde	C4H7NO3	117.043	1.34	POS	FbF	0.827867	0.779636	1.22345	1.16904	2.12138	2.38525	1.52407	1.32796	1.28133	1.83267	3.23214	3.60269		0.989015	1.04811	0.835848	1.12702	1.34699	1.38572	1.52671	1.55948	1.43155	0.981237	1.03536	1.00482		1.06892	0.980816	0.963711	0.986555	0.966646	0.910294	0.952917	0.804591	0.957353	0.917914	0.58108	0.604209
Carbamoyl aspartate	C5H8N2O5	176.043	1.34	POS	FbF	0.76284	0.702462	1.27028	1.26442	1.04329	0.961097	0.565667	0.579449	0.908797	0.888981	0.991732	1.13112		0.698119	1.35042	0.747436	1.20403	0.923888	0.783239	0.903778	0.745513	0.919451	0.597184	0.645995	0.442403		0.558051	1.28755	1.34787	0.806524	0.770347	0.583549	0.78844	1.07528	1.75573	1.06911	2.08901	1.82883
Cis-aconitate	C6H6O6	173.009	0.87	NEG	FbF	0.78663	0.986288	1.07479	1.15229	1.11237	1.06648	0.970014	1.07815	1.43094	1.52441	1.48472	1.45516		1.03307	1.02726	0.829759	1.10991	0.685589	0.609105	0.815586	0.822394	0.887756	0.862895	0.799856	0.794175		0.831584	1.09167	0.979812	1.09693	0.893981	0.862869	0.970012	1.14498	1.50907	1.33806	1.80728	1.6221
Citrate	C6H8O7	191.02	1.13	NEG	FbF	0.889462	0.995309	1.10355	1.01168	1.0537	1.23895	0.998659	1.1538	1.18851	1.31692	1.25556	1.29943		1.03299	0.9584	1.0584	0.950205	1.23162	1.15873	1.41779	1.39278	1.2941	1.4842	1.27703	1.38389		0.977439	0.924184	0.9993	1.09908	1.15303	1.10215	1.37445	1.2431	1.40003	1.32057	1.28751	1.21217
Citrulline	C6H13N3O3	175.096	10	POS	FbF	0.826627	0.857965	1.23654	1.07887	1.90874	1.94634	1.34769	1.33134	1.00907	1.03856	0.971395	1.0577		0.999178	1.11125	0.753144	1.13643	0.948326	1.63107	1.75365	1.54227	1.34123	0.793105	1.02598	0.850368		0.751593	1.24975	1.21076	0.7879	1.25841	1.08674	1.28296	1.63292	1.34551	0.896329	1.3701	1.2886
d-ala-dala	C6H12N2O3	161.092	8.6	POS	FbF	0.793413	0.830268	1.28087	1.09545	1.2314	0.914099	0.675934	0.642555	0.668079	0.627074	0.720002	0.774454		0.601707	1.34642	0.972144	1.07973	0.867577	1.17069	1.12603	0.648098	1.12062	1.01006	0.786461	0.434108		0.706558	1.38934	1.16718	0.736927	0.840622	0.738885	1.01559	1.21939	1.09547	0.761964	1.15782	1.12551
Deoxyadenosine	C10H13N5O3	252.109	12.9	POS	FbF	1.13935	0.909574	1.03767	0.913402	0.545958	0.488513	0.423778	0.131853	0.299988	0.354107	0.390743	0.601673		1.00894	0.959175	0.993546	1.03834	0.886896	1.0399	1.0102	0.962663	0.839393	0.916539	1.01197	0.963887		1.04113	0.959482	0.986261	1.01312	1.05727	1.0297	0.995127	1.01444	0.877952	1.04775	0.979795	0.910027
Fumarate	C4H4O4	115.004	1.166	NEG	FbF	0.735615	0.866421	1.19739	1.20058	1.01544	0.979514	0.829772	0.74893	1.2835	1.18511	1.29353	1.33344		0.859861	1.17065	0.768979	1.20051	1.05217	1.09499	1.14396	1.09763	1.5057	0.876318	1.21504	0.990615		0.660807	1.13151	1.18386	1.02382	0.873996	0.944074	1.1153	1.24136	1.67098	1.48674	1.88716	1.83312
Galactonate	C6H12O7	195.051	2.29	NEG	FbF	0.828109	0.866113	1.03429	1.27149	1.0528	0.995387	0.734027	0.676287	0.895616	1.23648	1.57193	1.26389		0.982514	1.04444	0.994247	0.978803	0.900835	0.583322	0.988241	0.917076	1.22959	1.29954	1.09277	0.789502		0.549105	1.2723	1.22454	0.954051	0.43057	0.740925	0.697218	0.801585	1.32789	1.24735	1.32826	1.24681
Glucose	C6H12O6	179.056	2.19	NEG	FbF	0.89713	0.83701	1.09276	1.1731	1.30196	1.36067	1.36093	1.15896	1.38065	1.2959	1.50254	1.51454		0.916709	1.12574	0.898946	1.0586	1.31221	1.25629	1.34051	1.27572	1.81465	1.01107	0.993546	1.10254		0.793755	0.941661	1.16408	1.1005	1.22067	1.24689	1.66269	1.52236	1.58197	1.7907	1.6116	1.61332
Hexose phosphate	C6H13O9P	259.022	2.712	NEG	FbF	0.830314	0.954483	1.22365	0.991549	0.641986	0.726111	0.19547	0.296442	1.1082	1.22672	1.20396	1.23314		1.10561	0.946183	0.741162	1.20704	0.657426	0.618598	0.963604	0.84478	0.831951	1.04017	0.927462	0.939182		0.831197	1.07592	1.13425	0.958631	0.598882	0.717861	0.870953	0.771653	1.4648	1.11445	1.87477	1.7527
Glutamate	C5H9NO4	146.046	6.4	NEG	FbF	0.759811	0.799456	1.23425	1.20648	1.07034	1.0112	0.889612	0.833966	1.39335	1.28684	1.40164	1.24952		0.960109	1.19618	0.731222	1.11248	0.910493	0.704755	1.16518	0.701092	1.0915	0.665151	0.753255	0.641402		0.644913	1.1845	1.24091	0.929686	0.831763	0.802514	1.01694	1.20483	1.66653	1.35541	1.81197	1.71201
Glutamine	C5H10N2O3	145.062	8	NEG	FbF	0.68246	0.678624	1.38736	1.25155	1.6335	1.17652	0.905135	0.817282	1.4772	1.45555	1.53513	1.87782		0.994504	1.03973	0.854742	1.11102	0.919815	0.799507	0.832473	0.784426	0.928763	0.762892	0.87014	0.808448		0.234406	1.41894	1.51456	0.83209	0.961879	0.542033	1.02928	2.65268	2.63984	2.09543	3.34668	2.97662
Glycerate	C3H6O4	105.019	1.305	NEG	FbF	0.240713	1.04489	1.25759	1.4568	1.50224	1.52165	1.09596	1.40746	1.89811	1.77073	2.14003	1.8177		0.847797	1.13193	0.86744	1.15283	1.12807	1.05668	1.15933	0.881021	1.92364	0.889287	1.23017	0.697313		1.08423	1.32178	0.798575	0.795413	1.19537	1.22794	1.76385	1.58861	2.63459	2.21726	3.05837	2.53267
Glycine	C2H5NO2	75.032	6	POS	FbF	1.08104	0.970783	0.88939	1.05879	1.05251	1.15477	1.19424	0.942053	0.820877	0.757557	0.89107	0.792369		1.00345	0.951725	1.00013	1.04469	0.850764	1.29386	1.10487	0.935403	0.934958	1.08832	1.08151	1.1038		1.02274	0.925875	1.01224	1.03915	1.19247	1.33216	1.26791	1.16823	1.10295	1.19753	1.06377	1.00015
Guanidonobutanoate	C5H11N3O	129.09	9	POS	FbF	0.961743	1.15777	0.90932	0.971171	0.925173	0.87969	1.07166	0.902208	0.774492	0.807522	0.743286	0.672813		1.18671	1.03392	0.47884	1.30054	1.09087	0.668658	1.22925	1.13174	1.10852	0.942813	1.17017	0.477404		1.14215	0.949647	0.944021	0.964178	1.36985	1.25226	1.4385	1.03953	1.21327	1.06749	1.06704	0.834903
Guanidinobutanal	C5H11N3O2	145.085	2.5	POS	FbF	0.942199	1.00236	1.08957	0.965872	0.861488	0.948958	0.922805	0.701361	0.895131	0.952843	0.872434	0.950547		1.02514	0.989783	0.972879	1.0122	0.868268	0.0843104	0.932387	0.885688	0.844859	0.957625	0.929312	0.897973		0.915633	1.04048	1.0372	1.00669	0.896157	0.872958	0.898767	0.935743	1.11101	1.45087	1.13019	1.0067
Guanine	C5H5N5O	151.049	5.9	POS	FbF	1.01655	0.859546	1.04713	1.07678	1.01151	1.01468	0.890111	0.74717	0.933973	0.852062	0.895615	0.943496		1.01421	1.05176	0.778439	1.15559	0.925543	1.07283	1.07583	0.525004	1.13372	0.772575	0.936046	0.606533		0.839511	1.10574	1.08678	0.967975	0.887326	0.795238	0.896802	0.94487	1.12955	1.03594	1.08068	1.06888
Guanosine	C10H13N5O5	283.092	3.17	POS	FbF	1.04211	0.856312	1.05844	1.04314	0.638012	0.717394	0.679423	0.576472	0.755606	0.679731	0.829541	0.780879		1.04282	1.11181	0.845241	1.00013	0.84135	0.70623	0.715927	0.570618	0.811858	0.737398	0.836603	0.766722		0.901016	1.03869	1.08927	0.97102	0.651737	0.766118	0.692909	0.776626	1.11576	0.914102	0.806914	0.843091
Histidine	C6H9N3O2	155.069	14.2	POS	FbF	1.0493	0.982711	0.962555	1.00544	0.990525	1.11998	1.06363	0.932206	0.775501	0.808099	0.820209	0.706658		0.328241	1.07743	1.31986	1.27447	1.06464	1.51316	1.38944	1.2297	1.17102	1.37092	1.38047	1.46336		1.12025	0.902997	0.959906	1.01685	1.15518	1.23923	1.21052	1.07333	1.10853	0.996011	0.82542	0.895566
Homovanillin	C9H10O3	166.063	1.01	NEG	FbF	0.0358065	1.02821	1.38866	1.54733	1.47453	1.37463	1.08352	1.12202	1.65368	1.17894	0.639167	0.75951		0.957239	1.20365	0.769008	1.07011	0.905267	0.842835	0.97063	0.899965	1.39398	0.814741	0.947123	0.801086		0.757209	1.11269	1.09211	1.03799	0.885729	0.932603	1.12516	0.0294097	1.37096	1.11912	1.18619	1.21449
Homovanillinate	C9H10O4	181.051	1.3	NEG	FbF	0.674311	0.841417	1.36825	1.11603	0.803312	0.764191	0.495461	0.617587	1.11407	1.06095	0.929441	1.17869		0.909154	1.21701	0.746101	1.12773	0.609091	0.535754	0.685541	0.674104	1.14519	0.457323	0.735832	0.57324		0.639825	1.22327	1.27399	0.862908	0.562149	0.535517	0.827965	0.683428	1.65394	1.13388	1.68746	1.77929
Hypoxanthine	C5H4N4O	136.039	2.23	POS	FbF	1.09675	0.860096	0.98507	1.05808	1.13362	1.16999	1.11285	0.877605	0.974182	0.843522	0.991593	0.95498		1.0486	0.828339	0.842008	1.28105	1.03625	1.45708	1.37059	0.730153	1.35375	1.12131	1.3688	0.879478		0.897383	0.974015	1.08341	1.04519	1.14593	1.30557	1.14532	1.30525	1.18601	1.33537	1.12078	1.09502
Lactaldehyde	C3H6O2	73.0295	1.3	NEG	FbF	0.75629	0.699348	1.22299	1.32137	0.804174	0.743425	0.591327	0.611988	1.26739	1.1948	1.29457	1.49083		0.815625	1.2088	0.719359	1.25622	0.726925	0.625528	0.696718	0.653402	1.30607	0.54171	0.840213	0.52501		0.646175	1.03245	1.22913	1.09225	0.623191	0.632726	0.737287	0.92247	1.60109	1.22124	1.96521	1.89107
Lactate	C3H6O3	89.0244	2.6	NEG	FbF	0.899932	0.815939	1.06823	1.2159	1.24894	1.33769	1.33928	1.04571	0.93161	1.31001	1.39481	1.55067		0.925817	1.07023	0.902301	1.10165	1.27871	1.21848	1.25387	1.13747	1.53978	1.11984	1.31275	1.1667		0.85131	0.839945	1.20936	1.09939	1.29824	1.44825	1.48764	1.61533	1.72431	1.81904	1.82891	1.64009
Leucine	C6H13NO2	131.095	6.8	POS	FbF	0.918661	0.869536	1.13436	1.07744	1.04919	1.01941	0.85972	0.771042	1.07856	1.00934	1.05062	1.0981		0.996029	1.10466	0.856636	1.04268	0.866949	0.987569	1.0464	0.959261	1.1325	0.896139	1.03483	0.886922		0.806794	1.12363	1.10817	0.961406	0.935676	0.893194	0.980704	1.06469	1.21097	1.09648	1.20756	1.11091
Lysine	C6H14N2O2	146.106	10.1	POS	FbF	0.975952	0.909056	1.03377	1.08122	0.824855	0.876427	0.711359	0.669902	0.883194	0.889003	0.875918	0.933938		0.289228	0.922669	1.20152	1.58658	1.291	1.15868	1.15924	1.09624	1.36017	1.06621	1.20245	0.814202		0.872547	1.12636	1.06176	0.939337	0.811783	0.779026	0.790477	0.815183	1.15278	0.966913	1.18208	1.09111
Malate	C4H6O5	133.014	8.9	NEG	FbF	0.806951	0.778138	1.1999	1.21501	1.10246	0.765769	1.07857	0.993964	1.29713	1.20555	1.34305	1.39553		0.889521	1.10492	0.853969	1.15159	1.124	0.962922	1.01753	0.943579	1.25342	0.865679	1.04899	0.894694		0.746455	1.10065	1.18131	0.971586	0.95508	1.10512	1.20736	0.932527	1.77317	1.48435	2.0913	1.98836
Methionine	C5H11NO2S	149.051	6.8	POS	FbF	0.97447	0.891636	1.10261	1.03128	0.880563	0.8596	0.717115	0.636106	0.887029	0.857099	0.861873	0.895405		1.01809	1.07851	0.825055	1.07835	0.880787	0.844379	0.907926	0.84196	1.03545	0.822533	0.946702	0.801863		0.907298	1.06959	1.05755	0.965564	0.866617	0.835205	0.926917	0.968524	1.1657	0.999633	1.08502	0.995716
Methionine oxide	C5H11NO3S	165.046	9.4	POS	FbF	1.11341	1.0073	0.939448	0.939847	1.14145	1.14013	1.16282	0.845498	1.13023	0.885686	0.957399	0.900029		0.973966	0.985223	0.998608	1.0422	0.886142	1.13035	1.04139	1.02793	0.862318	0.959614	1.0621	1.07911		1.02391	0.968283	0.97207	1.03574	1.0676	1.08347	1.06462	1.00183	1.098	0.967746	0.960398	0.921619
Methylglyoxal	C3H4O2	71.0139	2.19	NEG	FbF	1.65688	0.70558	0.904559	0.73298	0.474574	0.536761	0.144497	0.219138	0.819209	0.906828	0.890003	0.91157		0.858872	1.14322	0.919588	1.07833	1.27904	1.19275	1.26493	1.22699	1.49494	1.2225	1.28551	1.27279		0.800235	0.88086	1.18025	1.13865	1.31977	1.40379	1.38645	1.5072	1.5998	1.73749	1.69427	1.60025
Methylthioadenosine	C11H15N5O3S	297.09	5	POS	FbF	1.01094	0.906295	1.03815	1.04461	1.00469	1.21903	1.09994	1.02732	0.657295	0.825372	0.873868	0.867012		1.00049	1.01267	0.947693	1.03914	0.640848	1.10427	1.10443	1.01235	0.669071	0.825889	0.781054	0.702191		1.0711	0.866447	1.0169	1.04555	1.19905	1.29399	1.18604	1.19663	0.858689	1.18631	0.954297	1.00691
Methymalate (alt. hydroxyglutarate)	C5H8O5	147.03	1.5	NEG	FbF	0.518095	0.781222	1.28289	1.41779	0.756112	0.385842	0.236974	0.564407	1.44883	1.3937	1.55799	1.86322		0.850715	1.19897	0.739002	1.21132	0.646495	0.619154	0.733475	0.626809	1.18738	0.701061	0.851367	0.743522		0.687041	1.40094	0.85626	1.05576	0.634936	0.310113	0.763246	0.500254	1.72477	1.1995	1.97	1.22734
Ornithine	C6H14N4O2	132.09	14.3	POS	FbF	0.803814	0.965946	1.12243	1.10781	1.35563	1.3388	0.975805	0.98369	0.773718	0.751429	0.827313	0.834478		0.167657	1.41659	1.11178	1.30398	1.05929	1.77945	1.94197	1.46805	1.47487	1.34062	1.2053	0.832282		0.847703	1.2865	1.06671	0.799081	1.18666	1.15685	1.35649	1.49081	1.42013	1.0384	1.43201	1.40116
Oxoisocapriopoic acid	C6H10O3	130.063	6	NEG	FbF	0.766828	0.543491	1.34453	1.34515	1.35552	1.37335	1.01998	0.915646	1.77338	1.70378	1.58244	1.76597		0.920108	1.13985	0.8284	1.11164	1.06561	0.933186	1.05603	1.09636	1.24191	0.817881	1.0734	0.842336		0.761679	0.993092	1.03827	1.20695	0.89851	0.916451	1.10048	1.18804	1.25782	1.13169	1.20862	1.20437
Oxoproline	C5H7NO3	129.043	1.8	POS	FbF	0.794261	0.520168	1.05057	1.635	1.47938	0.74313	0.484059	0.438881	0.545674	0.683514	0.627764	0.772574		0.65961	2.17563	0.425366	0.739392	0.617008	0.745133	0.917263	0.767797	2.27921	0.420109	0.532767	0.711228		0.49071	1.55848	0.803942	1.14687	1.45045	0.839603	1.35634	2.13854	2.36853	2.13563	0.705466	2.14389
Phenylalanine	C9H11NO2	165.079	6	POS	FbF	0.883553	0.838964	1.17078	1.1067	1.01261	0.933687	0.795094	0.726797	1.08496	1.01684	1.0662	1.13745		0.978132	1.14801	0.801421	1.07244	0.868459	0.83138	0.937826	0.866887	1.16797	0.809323	0.905294	0.781015		0.774006	1.15615	1.1526	0.917244	0.86241	0.798963	0.894044	1.02728	1.24866	1.07592	1.24727	1.16714
Phenylpyruvate	C9H8O3	163.04	1.2	NEG	FbF	0.759686	0.766614	1.2716	1.2021	0.536436	0.886295	0.657217	0.72469	1.31197	1.45446	1.47909	1.59349		0.910674	1.19835	0.69028	1.20069	0.829757	0.756549	0.831379	0.864719	1.37023	0.806009	1.10461	0.946949		0.657203	1.28282	1.3007	0.759277	0.745223	0.724537	0.862877	1.18312	1.66278	1.30762	2.05911	1.95323
Proline	C6H13N3O3	115.063	8.585	POS	FbF	0.876279	0.833975	1.17968	1.11007	0.956217	0.890168	0.704248	0.656575	0.977932	0.947322	0.964683	1.09057		0.974137	1.17903	0.757949	1.08888	0.886755	0.824081	0.893105	0.76428	1.06669	0.655029	0.787679	0.654145		0.763698	1.18933	1.15195	0.895029	0.810879	0.729302	0.879907	1.0239	1.204	1.06046	1.22332	1.2951
Propanoyl phosphate	C3H7O5P	152.996	3	NEG	FbF	0.927376	0.837037	1.07026	1.16532	0.682261	0.738627	0.650584	0.50835	0.926698	0.978908	1.00914	1.04288		0.938664	0.964384	1.01434	1.08261	0.68851	0.62994	0.6709	0.670486	0.908511	0.769702	0.889103	0.870801		0.837645	0.907839	1.05802	1.19649	0.744419	0.815807	0.972055	0.905212	1.35536	1.31562	1.27802	1.3898
Propynoate	C3H2O2	68.9982	0.5	NEG	FbF	0.796324	0.789724	1.25645	1.1575	0.944565	1.03442	0.853792	0.790566	1.29077	1.2301	1.31048	1.4439		0.993693	1.16575	0.787595	1.05296	0.937994	0.865161	0.997466	1.02415	1.55994	0.788618	0.925906	0.864721		0.617377	1.23384	1.20737	0.941404	0.855369	0.733636	1.59385	0.688363	1.27151	1.28016	1.62385	1.50234
Pyruvate	C3H4O3	87.0088	1.127	NEG	FbF	0.930423	0.787997	1.10639	1.17519	1.36435	1.2844	1.33934	1.05861	1.45352	1.1836	1.55336	1.40039		0.865756	1.16804	0.852091	1.11412	1.61451	1.50505	1.39551	1.27948	1.78556	1.25499	1.46176	1.31895		0.776515	1.01796	1.12683	1.0787	1.25348	1.43325	1.47949	1.45789	1.44415	1.87493	1.44075	1.46363
Pentose phosphate	C5H11O8P	230.019	3.7	NEG	FbF	1.10905	1.21039	1.22595	0.454611	0.444871	0.251822	0.351497	0.378752	1.15913	0.9812	1.15986	2.20925		0.979371	1.4593	0.647133	0.914199	0.483938	0.655365	0.37985	0.391328	1.10888	0.583505	0.758259	1.17204		0.718622	1.21158	1.1804	0.8894	0.559055	0.479372	0.893102	0.976287	1.94448	1.20509	2.18523	2.10832
Serine	C3H7NO3	105.426	7.3	POS	FbF	1.08676	0.952419	0.93986	1.02096	1.02079	1.11302	1.09672	0.897413	0.886091	0.819859	0.905195	0.846214		0.977589	0.99028	1.00041	1.03172	0.865613	1.2872	1.13654	0.867918	1.05963	1.03535	1.12635	1.08787		1.00442	0.934473	1.01652	1.04459	1.23624	1.35577	1.23945	1.16101	1.14626	1.24857	1.02879	1.04865
Succinate semialdehyde	C4H6O3	101.024	1.1	NEG	FbF	0.935252	0.996722	0.848715	1.21931	1.29972	1.158	0.931113	0.9232	1.72603	1.81365	1.85657	1.84392		0.885046	1.1371	0.788416	1.18944	0.863029	0.576879	0.900219	0.768682	1.46524	0.8107	1.06363	0.76486		0.686559	1.23272	1.29749	0.783232	0.687147	0.622743	0.871737	0.949191	1.63813	1.08682	1.9124	1.83235
Succinic acid	C4H6O4	117.019	1.3	NEG	FbF	0.734034	0.682221	1.2559	1.32784	0.766181	0.712759	0.587375	0.593155	1.23703	1.23185	1.3189	1.54665		0.819986	1.23449	0.701369	1.24415	0.688651	0.580072	0.64792	0.59417	1.2528	0.503584	0.800907	0.503009		0.651304	1.03605	1.23871	1.07394	0.617616	0.596504	0.745133	0.921855	1.73286	1.27867	2.04867	2.04832
Succinylarginine	C10H18N4O5	274.128	9	POS	FbF	0.87441	1.11417	0.727392	1.28403	0.800925	1.00883	0.682498	0.744557	0.728146	0.881906	0.81442	0.888992		1.01004	1.07263	0.808483	1.10884	0.934219	0.864784	0.86907	0.743894	0.74973	0.708573	0.760915	0.732615		0.894238	1.16364	1.08728	0.854845	0.737708	0.632286	0.789005	0.854364	1.37801	0.935021	1.45179	1.4251
Tartronate semialdehyde	C3H4O4	103.004	1.3	NEG	FbF	0.947482	0.926493	0.983947	1.14208	0.995917	1.05112	1.05359	1.00787	1.50395	1.23581	1.40248	1.40586		0.94604	1.22295	0.960188	0.870821	0.603405	0.600994	0.951405	0.862938	1.35329	0.570531	0.757402	0.832052		1.15987	0.74148	1.02239	1.07625	1.08034	1.10562	1.35852	1.40775	1.82442	1.79805	1.691	1.82034
Threonine	C4H9NO3	119.058	7.1	POS	FbF	1.10295	0.922792	0.923821	1.05044	1.21903	1.28496	1.24349	0.978438	0.903041	0.811821	0.946335	0.885208		0.85038	0.980722	1.05776	1.11113	0.909984	1.48648	1.32205	1.11097	1.10793	1.13244	1.23319	1.143		0.862683	0.749934	1.48887	0.898512	1.16196	1.26082	1.15145	1.06252	0.978159	1.20348	0.823426	1.49437
Tryptophan	C11H12N2O2	204.09	6	POS	FbF	0.995202	0.916208	1.06839	1.0202	0.926361	0.916312	0.770423	0.684118	0.888258	0.844019	0.854284	0.877486		1.03145	0.964815	0.959771	1.04396	0.830867	1.01208	0.965938	0.907058	0.877688	0.897627	0.987019	0.950906		1.00156	1.01422	0.972985	1.01123	1.02173	1.00035	1.04689	1.04451	1.16772	1.0777	0.962517	0.943976
Tyramine	C8H11NO	137.084	7.5	POS	FbF	0.972596	0.922844	1.04755	1.05701	0.914968	0.999296	0.837743	0.282473	0.903129	0.882942	0.848748	0.913493		1.08183	0.91093	1.08562	0.921614	0.860713	1.24994	1.23157	1.22275	0.773625	1.02782	1.1366	1.05355		0.982501	0.968868	1.014	1.03463	1.02189	0.998279	1.08031	1.05138	1.18469	1.13904	1.03115	1.00591
Tyrosine	C9H11NO3	181.074	6.5	POS	FbF	0.934412	0.834177	1.16874	1.06267	0.83771	0.723897	0.604242	0.557135	0.917628	0.865655	0.87955	0.985117		0.964006	1.1722	0.773549	1.09025	0.871496	0.737359	0.840181	0.793989	1.15104	0.724337	0.841088	0.713334		0.849413	1.12272	1.10547	0.922396	0.827315	0.801898	0.833558	0.923468	1.15642	0.978891	1.04834	0.992654
Valine	C5H11NO2	117.079	10.7	POS	FbF	0.884285	0.847848	1.16733	1.10054	1.03954	0.952173	0.809161	0.721228	1.13859	0.992715	1.10982	1.16111		0.985408	1.19055	0.75438	1.06966	0.892013	0.946213	1.06237	0.942172	1.23705	0.727804	0.844844	0.711794		0.78643	1.18795	1.11435	0.911277	0.797103	0.737648	0.916165	1.00828	1.34558	0.978826	1.35796	1.34654
1		66.0152	12.725	POS	MFE	0.911841	0.787999	1.19895	1.10121	1.0627	0.990181	0.628848	0.886318	0.931398	0.967475	0.98013	1.03226		1.18916	1.00688	0.722009	1.08195	1.02906	0.979098	1.19256	1.06158	1.45197	1.04592	1.12556	0.942528		0.822896	1.07175	1.2238	0.881548	0.800051	0.528861	1.15985	0.599565	0.710575	0.611309	0.653493	0.627833
2		71.0744	6.663	POS	MFE	0.962158	0.928905	1.0582	1.05074	0.919253	0.942153	0.816771	0.727088	0.909042	0.881229	0.911864	0.906952		1.00467	1.0219	0.902329	1.0711	0.877693	0.943269	0.939146	0.887611	1.54564	0.582708	1.01028	0.805033		0.576498	1.0144	1.48999	0.919114	0.889993	0.868001	1.00042	0.908571	1.09184	0.976653	0.990859	0.953462
3		83.0377	6.434	POS	MFE	0.878834	0.844526	1.17816	1.09848	0.892261	0.81149	0.638065	0.600769	0.919989	0.869661	0.898596	0.987532		0.965344	1.19851	0.74403	1.09212	0.887396	0.765013	0.0795991	0.790241	1.19051	0.707093	0.81415	0.697507		0.723038	1.2295	1.19878	0.848678	0.738609	0.654632	0.830313	0.937881	1.27046	0.983931	1.33271	1.20588
4		83.0738	12.352	POS	MFE	0.970384	0.898985	1.06914	1.06149	0.867859	0.905342	0.747477	0.699111	0.897214	0.833758	0.927521	0.947585		0.984357	1.06219	0.871095	1.08235	0.917957	0.862524	0.869284	0.830443	0.995353	0.786184	0.889631	0.82047		0.890177	1.10442	1.05465	0.950748	0.86875	0.85005	0.997015	0.840014	1.22251	1.00263	1.20836	1.15391
5		85.0529	2.094	POS	MFE	0.928753	0.858994	1.12577	1.08648	1.15484	1.13111	0.870819	0.746391	0.997793	0.947785	0.929569	0.941052		0.994737	1.13284	0.817746	1.05468	0.856946	1.06755	1.10709	1.00171	1.13235	0.793827	0.996161	0.805811		0.847919	1.14907	1.06131	0.941701	0.915603	0.886052	0.822217	1.21867	1.29497	1.21691	1.107	1.15979
6		85.0896	6.106	POS	MFE	0.944602	0.884759	1.10987	1.06077	1.00808	0.950125	0.8162	0.721539	0.967019	0.899992	0.933428	0.953349		0.826763	1.57186	0.710841	0.890535	1.20946	1.28234	1.36371	1.27048	1.59597	1.158	1.29157	1.15517		0.81195	1.14584	1.11735	0.924864	0.90992	0.851768	0.897872	1.04361	1.206	1.04364	1.17072	1.11351
7		89.048	7.364	POS	MFE	0.959449	0.891277	1.06387	1.08541	1.02809	0.958023	0.911613	0.752666	0.884356	0.811124	0.876882	0.868336		0.973115	1.09084	0.865709	1.07033	0.882117	0.963234	0.920775	0.810242	1.03078	0.851862	0.905181	0.835468		0.890101	1.07978	1.09574	0.934381	0.925482	0.961724	0.892254	1.17534	1.18728	1.08019	1.21488	1.22828
8		99.0683	2.27	POS	MFE	0.986433	0.906837	1.05906	1.04767	1.03637	1.05527	0.870734	0.80014	0.933323	0.919776	0.894372	0.909679		1.11042	1.02073	0.852303	1.01654	0.893814	1.02314	0.980886	0.973884	0.951278	0.856336	0.972317	0.895464		0.943771	0.989763	1.0475	1.01897	1.02926	1.00142	0.966685	1.15105	1.27935	1.17251	0.994016	0.988367
9		103.063	7.752	POS	MFE	0.880826	0.874661	1.16878	1.07573	0.0624239	0.070327	0.0742005	0.0703219	0.045341	0.04398	0.039681	0.0397735		0.99534	1.12388	0.818388	1.06239	0.0727958	0.105938	0.0634628	0.11487	1.03659	0.800392	0.823053	0.82443		0.796012	1.23134	1.13553	0.837117	0.132138	0.141578	0.917363	0.157198	1.13892	0.824743	1.12106	1.08332
10		113.058	8.008	POS	MFE	0.990316	0.895122	1.06684	1.04772	0.974152	0.925336	0.804656	0.701765	0.906184	0.884985	0.908162	0.853882		1.11374	1.19136	0.586282	1.10863	0.94614	0.73542	1.09413	0.994346	1.12305	0.848272	1.03993	0.585241		1.01645	0.955806	0.939996	1.08775	1.03407	0.97229	1.06035	0.994827	1.06289	1.04999	0.766708	0.874448
11		119.073	5.777	POS	MFE	0.978503	0.94747	1.03516	1.03886	0.97358	1.00568	0.880335	0.769036	0.927923	0.903672	0.935669	0.903727		1.03852	1.04028	0.844145	1.07706	0.851573	0.897231	0.996275	0.925123	0.996151	0.868386	1.00446	0.856094		0.962063	1.00697	1.03481	0.996159	1.00325	0.992973	0.957923	1.10476	1.17407	1.08514	1.00879	0.9934
12		131.061	7.415	POS	MFE	0.412734	0.784742	1.22698	1.57554	1.38241	1.34051	0.878367	1.09422	1.86864	1.61417	1.97744	1.95029		1.07111	1.14529	0.697651	1.08595	0.985937	0.991378	1.15971	1.07353	1.37062	0.993097	1.09311	1.01443		0.869684	1.10199	1.1095	0.918829	0.909855	0.861258	1.23704	0.767391	0.753154	0.991548	1.08591	1.01294
13		196.122	1.689	POS	MFE	0.947171	0.892468	1.06258	1.09779	0.884967	0.902358	0.744073	0.67569	0.801973	0.852981	0.856618	0.868677		0.9764	1.01281	0.991729	1.01906	0.81751	0.952957	0.917406	0.84914	0.844587	0.8903	0.93806	0.851259		1.01951	0.911584	1.00066	1.06825	0.977822	0.93487	1.02681	1.0012	1.03144	0.995103	0.912833	0.866265
14		197.035	2.597	POS	MFE	0.875269	0.844172	1.15933	1.12123	0.809367	0.746987	0.551917	0.545712	0.845719	0.810072	0.821088	0.903338		0.994074	1.14728	0.751482	1.10716	0.908691	0.667319	0.752071	0.634816	1.01534	0.639046	0.731393	0.620568		0.73311	1.26268	1.16839	0.835821	0.627693	0.549841	0.797156	0.912914	1.29621	0.900191	1.40338	1.31459
15		211.095	2.723	POS	MFE	1.05503	0.943276	0.96499	1.03671	0.970139	1.11006	1.02197	0.858728	0.858944	0.818525	0.887508	0.807547		1.03488	0.938433	1.0009	1.02578	0.837901	1.0966	1.05342	0.97143	0.807835	1.01347	1.02688	1.06027		1.09305	0.843353	0.923872	1.13972	1.12143	1.15855	1.09826	1.07225	1.03971	1.08381	0.854327	0.881003
16		226.121	1.165	POS	MFE	1.09274	0.959808	1.00566	0.941789	0.920986	0.716927	0.882932	0.821376	0.909505	0.89871	0.80454	0.833172		1.01549	0.947783	0.982213	1.05451	0.829644	0.858757	1.09965	1.08163	0.914949	0.994622	1.0303	1.00067		1.01443	0.959988	0.892754	1.13283	1.07749	1.06413	1.09442	1.06976	1.0768	1.08055	0.886106	0.894092
17		228.089	1.659	POS	MFE	0.982801	0.905075	1.04463	1.06749	0.895797	0.923646	0.77904	0.721332	0.86298	0.859174	0.898023	0.874359		1.01067	1.01264	0.953701	1.02298	0.846587	0.94928	0.953595	0.844151	0.890598	0.869987	0.946157	0.876548		1.034	0.911339	0.981177	1.07348	1.00701	0.991025	1.08096	0.989893	1.05245	0.990535	0.903013	0.921625
18		244.122	1.586	POS	MFE	0.958153	0.940281	1.03607	1.0655	0.86997	0.91389	0.757003	0.735846	0.810708	0.856356	0.853087	0.84687		1.02502	1.01146	0.935631	1.02789	0.83474	0.880756	0.938881	0.837104	0.843751	0.860196	0.928566	0.876628		1.02736	0.937488	0.957822	1.07733	1.03265	1.00512	1.0365	1.00955	1.04683	1.01389	0.83589	0.935573
19		256.142	9.229	POS	MFE	1.06942	0.75642	1.15308	1.02108	1.23202	1.01406	0.908724	0.733912	1.2043	1.00318	1.07695	1.16953		0.852197	1.67394	0.601008	0.872854	0.762408	1.16803	1.71517	1.74613	3.16693	0.989397	1.36902	0.798355		0.551905	1.29024	1.31166	0.846197	0.999451	0.910919	0.798362	1.20799	1.11188	1.17028	1.14875	0.961926
20		260.118	1.613	POS	MFE	0.943358	0.871434	1.11828	1.06693	0.950068	0.923742	0.727945	0.64992	0.920844	0.864271	0.890407	0.859925		1.04593	1.08199	0.857758	1.01433	0.87151	0.816946	0.909693	0.921946	0.957643	0.796626	0.949807	0.80429		0.911915	1.00116	1.04314	1.04378	0.930981	0.867641	0.95915	1.02563	1.08974	1.06811	0.969582	0.965187
21		264.078	5.869	POS	MFE	0.823243	0.808206	1.27891	1.08964	0.812356	0.691811	0.487178	0.463751	0.773908	0.824762	0.753596	0.871699		0.94279	1.26427	0.658745	1.1342	0.937411	0.555799	0.737136	0.666161	1.12242	0.541478	0.655604	0.490862		0.692747	1.23591	1.22468	0.846655	0.68235	0.516869	0.737065	0.939813	1.50765	1.2399	1.58071	1.40232
22		311.181	1.658	POS	MFE	1.24195	0.623835	0.963613	1.1706	1.18135	1.20022	0.838918	0.605669	0.916181	0.930905	0.642152	0.853337		1.05143	0.993346	0.734443	1.22078	1.02736	1.13451	1.23244	1.05798	1.16935	1.09255	1.14636	1.08239		1.05296	0.954911	1.02373	0.968395	0.983837	0.99912	1.05921	0.885966	1.05749	1.0056	0.817613	0.90339
23		314.169	1.243	POS	MFE	0.927137	0.829445	1.12644	1.11698	0.857128	0.82922	0.65333	0.6088	0.880927	0.874686	0.907965	0.926985		1.01598	1.09466	0.76855	1.1208	0.957202	0.786739	0.779921	0.762715	0.743943	0.729573	0.725063	0.706137		0.904708	1.1152	1.09244	0.887648	0.791815	0.733131	0.917269	0.907495	1.22269	0.861481	1.22666	1.2387
24		338.247	1.162	POS	MFE	1.03631	0.997585	1.0033	0.962802	0.946683	1.10747	0.903329	0.85407	0.895048	0.894116	0.804405	0.822986		1.01493	0.944879	0.984893	1.0553	0.820763	1.14435	1.13235	1.07744	0.907915	1.02837	1.04323	0.998777		1.07019	0.930596	0.864447	1.13476	1.13754	1.14219	1.17483	1.031	1.11339	1.09219	0.867269	0.852746
25		355.275	1.159	POS	MFE	1.07087	0.799577	1.03835	1.0912	0.967245	0.805247	0.632565	0.497176	0.703889	0.645482	0.761856	0.901232		1.04903	1.00657	0.847986	1.09642	0.952758	0.828042	0.811702	0.778862	1.01347	0.739173	0.777616	0.693548		0.704141	1.26483	1.16368	0.867354	0.747217	0.666102	0.881388	0.834056	0.905599	0.78338	0.925806	0.786373
26		382.274	1.185	POS	MFE	1.01848	0.994219	1.00432	0.982985	0.966716	1.01256	0.907681	0.845824	0.876443	0.863842	0.817466	0.826412		1.02132	0.947983	0.94924	1.08146	0.814391	1.05052	1.0563	0.951152	0.92147	0.990192	0.979438	0.960326		1.13767	0.870482	0.881012	1.11083	1.15826	1.21953	1.07675	1.11314	1.18764	1.18735	0.79176	0.863067
27		384.239	7.234	POS	MFE	1.08329	1.02075	0.906001	0.989963	1.03535	1.11855	1.05953	0.951814	0.854934	0.823152	0.848877	0.79594		1.02443	0.858389	1.06026	1.05692	0.829384	1.25048	1.09792	1.04214	0.927551	0.993175	1.1058	1.05396		1.16583	0.882963	0.940259	1.01095	1.23186	1.32024	1.1132	1.16006	1.12797	1.05362	0.930518	0.936857
28		389.193	9.263	POS	MFE	0.699432	0.970921	1.18739	1.14225	0.64945	0.917119	0.554334	0.660744	0.522839	0.745328	0.640697	0.706622		1.01388	1.09413	0.781578	1.11041	0.899102	0.957454	0.958667	0.834786	0.781401	0.675624	0.749543	0.70685		0.89938	1.20955	1.05785	0.833222	0.749768	0.647266	0.921439	0.877027	1.44798	0.952092	1.47015	1.51356
29		397.281	1.144	POS	MFE	1.01326	0.950665	1.04726	0.988816	0.959381	0.958815	0.789546	0.714093	0.922967	0.902982	0.884952	0.872138		1.00381	1.08895	0.854231	1.05302	0.864747	0.965408	0.988124	1.02754	1.24535	0.907277	1.04367	0.86263		0.884051	0.928994	1.04728	1.13968	1.21422	1.25053	0.972181	1.37688	1.41458	1.5729	1.04136	1.0855
30		399.301	1.178	POS	MFE	0.863729	0.861459	1.1948	1.08001	0.915366	0.81018	0.674458	0.596438	0.828754	0.744853	0.76812	0.777244		1.02755	1.13902	0.820898	1.01253	0.95852	0.763088	0.799789	0.761099	1.0152	0.658725	0.769734	0.642196		0.901005	1.16099	1.08215	0.855854	0.78441	0.685282	0.926771	0.75275	0.82762	0.72293	0.971531	0.913239
31		411.269	1.855	POS	MFE	1.03554	1.03115	0.958429	0.974877	0.939412	1.04885	1.00879	0.935191	0.858204	0.82913	0.849904	0.795435		1.02235	0.850192	1.07359	1.05387	0.839986	1.24798	1.08066	0.972701	0.804016	1.0854	1.06451	1.07599		2.76711	0.349862	0.375555	0.507474	0.510433	0.561814	1.17839	0.431143	0.296715	0.316494	0.527295	0.535423
32		411.772	1.851	POS	MFE	1.05346	1.04288	0.951753	0.951903	0.898704	1.04773	0.980803	0.925894	0.86692	0.860127	0.839858	0.801379		1.03586	0.872919	1.0434	1.04782	0.862352	1.21593	1.0775	0.998931	0.78867	1.01101	1.01213	1.06006		1.23345	0.857716	0.829396	1.07943	1.20552	1.17183	1.20449	0.933964	1.08612	1.05275	0.728444	0.792736
33		420.227	1.163	POS	MFE	0.933041	0.839129	1.17523	1.0526	0.921339	0.84871	0.700367	0.558795	0.907818	0.777977	0.841437	0.889274		0.892762	1.18656	0.797167	1.12351	1.03113	0.946176	0.961402	0.859749	1.18348	0.694258	0.844825	0.6964		0.240809	1.30356	1.2837	1.17193	1.03522	0.884723	0.899805	1.09442	1.22412	1.41262	1.44217	1.35332
34		426.296	1.197	POS	MFE	0.936594	0.884734	1.09651	1.08216	1.0215	0.989159	0.854139	0.776855	1.00086	0.97185	0.990977	0.971632		1.0011	0.972706	0.936167	1.09002	0.852776	1.03313	1.07789	0.998786	0.941414	0.943531	0.98428	0.982615		1.14028	0.838609	0.889248	1.13186	1.17962	1.19354	1.09901	1.09995	1.19269	1.16234	0.788909	0.887973
35		433.284	1.983	POS	MFE	1.1336	1.06363	0.887135	0.915638	0.910345	1.10418	1.04437	0.966348	0.803629	0.789088	0.785355	0.703599		1.0011	0.887291	1.0288	1.08281	0.79122	1.17497	1.13639	1.03139	0.80577	1.0114	1.08071	1.01104		1.25602	0.763662	0.823339	1.15698	1.30321	1.34082	1.19073	1.11642	1.14757	1.18089	0.675775	0.762242
36		433.779	1.978	POS	MFE	1.05387	1.08904	0.900161	0.956937	0.886494	1.0559	1.00223	0.911483	0.912748	0.850598	0.86604	0.841741		0.989327	0.835554	1.08473	1.09039	0.825545	1.10456	1.07808	0.936918	0.809585	1.02207	1.03443	0.999751		1.2366	0.843302	0.795746	1.12435	1.16706	1.32584	1.25498	0.950659	1.12269	1.16241	0.691407	0.806177
37		441.21	13.419	POS	MFE	1.04303	1.08034	0.92674	0.949894	0.95682	1.05155	1.06987	1.02165	0.7872	0.783686	0.827964	0.750285		1.00142	0.955936	1.0336	1.00904	0.894857	1.03461	1.01551	0.963701	1.00395	1.00808	1.0115	1.06619		1.16743	0.957064	0.935472	0.940039	1.04707	1.10899	1.03812	0.95529	1.0592	0.858492	0.839972	0.870711
38		443.323	1.193	POS	MFE	0.889365	0.822438	1.1657	1.12249	0.930574	0.819123	0.677229	0.579921	0.847607	0.749065	0.797761	0.80345		0.988893	1.16809	0.79117	1.05184	0.908278	0.759606	0.860316	0.785742	1.02952	0.675735	0.741949	0.627406		0.834149	1.17519	1.09506	0.895604	0.782218	0.655769	0.97855	0.745921	0.857613	0.753722	0.985085	0.985887
39		455.283	2.121	POS	MFE	1.09469	1.0197	0.934819	0.950789	1.12398	1.34814	1.3444	1.14794	0.977573	0.908614	0.919595	0.608537		1.00417	0.91448	1.03038	1.05097	0.841665	1.18279	1.16733	1.02594	0.910266	0.902322	1.06288	0.854733		1.15544	0.854185	0.883576	1.1068	1.46213	1.61427	1.13954	1.35286	1.22471	1.19988	0.794585	0.927978
40		460.281	12.611	POS	MFE	1.02484	1.01337	1.00838	0.953414	1.031	1.04521	1.01208	0.920812	0.896585	0.869872	0.91143	0.802843		1.04432	0.903149	1.02678	1.02575	0.86152	1.16496	1.04901	0.963282	1.01775	0.921544	1.04999	0.950139		1.06458	0.968203	0.94596	1.02126	1.1312	1.23648	1.09691	1.05534	1.10643	0.968972	0.944293	0.963857
41		474.218	6.361	POS	MFE	1.10642	0.990925	0.974862	0.927795	1.0213	1.09335	1.00086	0.888476	0.923685	0.88518	0.923279	0.865758		1.00584	0.971311	1.02846	0.99438	0.858243	1.14052	1.05757	0.997379	1.05982	1.03613	1.10012	1.02291		1.08768	0.97088	0.961452	0.979987	1.14751	1.01462	1.34836	1.01261	1.09406	1.01929	1.04436	1.05446
42		485.31	2.148	POS	MFE	1.07349	1.01806	1.03363	0.874811	0.353325	0.398073	0.392544	0.373091	0.920866	0.937934	0.781033	0.710812		1.17225	0.836724	0.901921	1.0891	0.853134	0.531132	0.435001	0.551289	0.679951	0.800517	1.05319	0.84787		1.23523	0.694336	0.846261	1.22417	0.699398	0.580005	1.40009	0.476176	0.993461	0.987989	0.601802	0.595997
43		485.82	2.347	POS	MFE	1.01064	0.983146	1.01968	0.986528	0.916467	0.958214	0.868934	0.816621	0.847358	0.787135	0.797817	0.756549		1.06382	1.01522	0.892403	1.02855	0.875225	0.923831	0.90691	0.833008	0.884185	0.871648	0.923445	0.819049		1.19677	0.860933	0.881748	1.06055	1.09417	1.07361	1.11405	0.952128	0.956109	0.96382	0.726085	0.842136
44		486.317	2.335	POS	MFE	1.04332	1.01314	0.997646	0.945891	0.982301	1.13016	1.04812	0.904229	0.839611	0.823831	0.811135	0.715791		1.03284	0.964217	0.975368	1.02758	0.862654	1.23633	1.17789	1.0858	0.943125	1.05158	1.01568	0.993745		1.18605	0.890159	0.864091	1.0597	1.18091	1.1423	1.14946	1.01862	0.970073	1.023	0.759956	0.829753
45		487.354	1.239	POS	MFE	0.864909	0.831019	1.20601	1.09806	0.913917	0.828039	0.640762	0.5598	0.835479	0.762753	0.782909	0.794676		0.97956	1.2547	0.773114	0.992622	0.904441	0.731918	0.819885	0.758212	1.12666	0.619828	0.740797	0.628456		0.79081	1.226	1.11991	0.863281	0.7589	0.645096	0.91309	0.757571	0.928259	0.802306	1.10424	1.0363
46		524.261	3.601	POS	MFE	0.901226	0.876139	1.19564	1.027	1.31209	1.41308	1.29895	1.25257	1.19364	1.13146	1.13759	1.12696		0.99783	0.935159	1.02057	1.04645	0.790464	1.04527	1.00563	0.990668	1.45309	0.633003	1.25695	0.783373		1.11609	0.939089	0.886609	1.05822	1.12665	1.18182	1.15079	1.03451	1.17891	1.05843	1.09677	1.0083
47		525.809	12.552	POS	MFE	1.09145	1.05347	0.911126	0.94395	0.911367	1.10344	1.07508	1.00682	0.832535	0.840689	0.811091	0.785318		1.00187	0.945392	1.0438	1.00894	0.8738	1.08551	1.09549	1.01204	0.950224	1.01489	1.00652	1.02265		1.17602	0.864609	0.938882	1.02049	1.09072	1.14856	1.14549	0.929951	0.988303	0.945159	0.819641	0.85363
48		529.845	2.776	POS	MFE	1.00218	1.08967	0.910587	0.997564	0.869471	1.11377	1.10072	1.0857	0.801483	0.77783	0.768818	0.703604		0.98524	0.925653	1.07282	1.01629	0.924864	1.13399	1.10032	0.961974	0.820186	0.969617	0.995848	0.981034		1.30747	0.754667	0.852139	1.08572	1.23553	1.36725	1.13978	1.08109	1.05786	1.00908	0.635615	0.739317
49		531.381	1.456	POS	MFE	0.875221	0.835564	1.21036	1.07886	0.916159	0.802148	0.619164	0.541778	0.874078	0.77463	0.780825	0.842705		0.978692	1.21596	0.779039	1.02631	0.911462	0.750362	0.803908	0.767943	1.1607	0.634563	0.766272	0.603023		0.780288	1.24469	1.11002	0.865	0.751489	0.640046	0.661244	1.08021	0.953529	0.821882	1.10324	1.00523
50		543.34	3.0852	POS	MFE	1.12771	1.12817	0.847828	0.896294	0.931305	1.19368	1.2762	1.20224	0.868265	0.843899	0.850662	1.38316		1.02008	0.832865	1.1283	1.01875	0.779744	1.2991	1.18925	1.08282	0.774132	1.18342	1.17234	1.21929		1.29459	0.798739	0.817199	1.08947	1.1882	1.38922	1.31065	1.00601	0.752531	1.16314	0.703792	0.798489
51		551.859	3.076	POS	MFE	1.04559	1.10101	0.88564	0.96776	0.954839	1.09333	1.10986	1.09943	0.804372	0.762358	0.812335	0.700776		1.15134	0.990074	0.761647	1.09694	1.04836	1.22399	0.753059	1.13315	0.840037	1.24201	1.11313	1.13274		1.18592	0.905987	1.05854	0.849555	1.61662	1.49029	1.61251	1.33406	1.35807	1.4188	0.879074	0.945192
52		561.814	7.62	POS	MFE	1.0835	1.14592	0.854991	0.915598	0.891278	1.12137	1.12086	1.06161	0.742816	0.780327	0.79274	0.692208		1.00242	0.913491	1.02307	1.06102	0.87487	1.0514	1.08124	1.00941	0.847541	1.0316	1.03895	0.972757		1.27021	0.839989	0.824537	1.06526	1.13931	1.3016	1.23573	0.924748	0.999093	0.96396	0.768824	0.821435
53		567.834	12.674	POS	MFE	1.04768	1.10193	0.897268	0.953119	0.854622	1.04237	0.9765	0.978145	0.729016	0.760032	0.720136	0.698276		0.945019	0.950788	1.06219	1.042	0.82031	1.07307	1.01856	0.873882	0.901582	0.963868	0.909529	0.930252		1.1742	0.879626	0.959405	0.986765	1.02273	1.14688	1.09357	0.952269	1.0759	0.982679	0.950113	0.862364
54		575.407	1.324	POS	MFE	0.851822	0.823076	1.22431	1.10079	0.915394	0.783231	0.624896	0.551987	0.8887	0.794754	0.831345	0.858523		0.975849	1.23454	0.759069	1.03055	0.914571	0.743956	0.827921	0.747092	1.23949	0.630884	0.775813	0.602244		0.775922	1.23368	1.11199	0.878401	0.728336	0.623447	0.877706	0.793752	0.947041	0.826606	1.10464	1.02276
55		614.276	10.058	POS	MFE	1.07361	1.09162	0.904189	0.930583	0.943326	1.0943	1.07038	0.996824	0.807026	0.836819	0.817882	0.774312		0.987469	0.899989	1.07906	1.03348	0.879542	1.17178	1.06015	0.993994	0.875933	1.03653	0.978867	1.07756		1.1698	0.887248	0.93654	1.00641	1.11969	1.16355	1.13789	0.953585	1.05593	0.95442	0.909438	0.884024
56		619.434	1.368	POS	MFE	0.866838	0.820968	1.21704	1.09515	0.95101	0.833264	0.649893	0.546017	0.894931	0.810499	0.85797	0.879607		0.998629	1.2247	0.761173	1.0155	0.910885	0.76268	0.87034	0.739784	1.14554	0.67243	0.730782	0.610811		0.775912	1.21737	1.16383	0.842895	0.723662	0.644796	0.844434	0.815009	0.966314	0.829391	1.13354	1.01452
57		707.482	1.375	POS	MFE	0.906191	0.825308	1.14192	1.12659	0.986151	0.945876	0.799151	0.735208	0.884622	0.822284	0.883081	0.901241		1.06939	1.05342	0.818326	1.05887	0.92354	0.853953	0.87593	0.812911	1.07026	0.765018	0.805184	0.68145		0.943491	1.08081	1.06082	0.914882	0.858654	0.738617	0.987344	0.803302	0.894378	0.789221	0.93238	0.889612
58		728.414	1.615	POS	MFE	0.934215	0.815168	1.20214	1.04847	1.04939	0.832525	0.64942	0.594617	0.977158	0.763916	0.856648	0.883766		0.922132	1.2132	0.768641	1.09602	1.08088	0.862536	0.880286	0.768974	1.2169	0.582758	0.752925	0.690332		0.757159	1.19281	1.22088	0.829148	0.835442	0.6625	0.835189	0.831478	1.07818	0.788856	1.04266	0.894383
59		820.433	2.365	POS	MFE	1.04384	1.04743	0.98787	0.920866	0.947187	1.12303	1.01227	0.928471	0.883036	0.871645	0.876493	0.829445		0.99767	0.934579	1.04894	1.01881	0.833514	1.13204	1.019	0.989232	0.873304	0.999185	1.04017	1.02502		1.14427	0.900592	0.938747	1.01639	1.11566	1.20065	1.07416	1.02044	1.14873	1.04928	0.977898	0.955261
60		839.565	1.861	POS	MFE	0.959945	0.936327	1.08158	1.02214	0.936586	0.861849	0.727496	0.704274	0.843509	0.793967	0.790169	0.830359		0.983177	1.16852	0.820002	1.0283	0.920437	0.841499	0.934384	0.805656	1.06258	0.764312	0.837412	0.737295		0.95889	1.06353	1.05999	0.917595	0.909085	0.813564	0.969106	0.827889	0.977021	0.879868	0.900226	0.941164
61		90.0335	1.38	NEG	MFE	0.806128	0.856757	1.12191	1.21521	1.20578	1.02655	1.02667	0.827054	0.688412	0.646317	0.767059	0.789799		0.911426	1.17484	0.87287	1.04087	1.26861	1.25358	1.21469	1.06719	1.30101	1.31853	1.19367	1.37391		0.830263	1.18243	1.03117	0.956137	0.922284	1.15316	0.974067	1.25246	1.15433	1.22583	1.1196	1.22011
62		146.108	12.327	NEG	MFE	0.848547	0.821968	1.07801	1.25148	1.07581	1.03719	0.866169	0.916283	1.38628	1.30973	1.4831	1.61339		0.934866	1.09403	0.87469	1.09641	0.98114	0.853213	0.989668	0.947749	1.21289	0.924737	1.05408	0.935022		0.769865	1.11468	1.12427	0.991182	0.973069	1.01326	0.946205	1.32361	2.00689	1.77277	2.1152	2.0418
63		163.087	9.343	NEG	MFE	0.81776	0.750249	1.26142	1.17057	1.28184	1.1798	0.985622	0.958484	1.49535	1.3109	1.50125	1.70891		0.955536	1.22042	0.722977	1.10107	1.09018	1.02737	1.19808	1.12036	1.79191	0.967472	0.972271	0.878477		0.588083	1.19475	1.35154	0.865633	0.971521	1.03164	0.706021	1.56488	1.64678	1.47274	1.88879	1.5993
64		165.079	5.752	NEG	MFE	0.808548	0.837501	1.16478	1.18917	1.16336	1.12936	0.981387	1.08076	1.38588	1.34789	1.409	1.46152		0.977024	1.09287	0.83938	1.09072	1.08251	0.918641	1.13759	1.04407	1.42521	1.0124	1.07837	1.0711		0.794425	1.06863	1.13569	1.00126	1.02891	1.15843	0.957194	1.41472	1.6735	1.41511	1.61619	1.67541
65		174.115	12.335	NEG	MFE	0.919043	0.937539	1.05695	1.08647	1.15074	1.13952	1.16383	1.16157	1.15739	1.17136	1.34505	1.28791		0.963051	0.985348	0.926145	1.12546	1.07961	1.11146	1.17584	0.975602	1.31489	1.3083	1.19013	1.15517		0.882152	1.00445	1.06736	1.04604	1.17319	1.26411	1.10992	1.24205	1.55445	1.44946	1.60487	1.54305
66		192.031	1.365	NEG	MFE	0.870535	0.971553	1.10123	1.05668	1.05688	1.29162	1.0485	1.16947	1.18429	1.35561	1.22653	1.30458		0.962237	0.942505	0.984426	1.11083	1.18242	1.16299	1.22144	1.30903	1.27266	1.39563	1.22001	1.24584		0.944109	0.993684	1.00905	1.05316	1.13739	1.05079	1.1274	1.15373	1.31596	1.2731	1.20678	1.15385
67		197.039	2.593	NEG	MFE	0.790023	0.768108	1.22266	1.21921	1.07978	1.06202	0.865889	0.840944	1.31626	1.26083	1.41657	1.49901		0.881622	1.13625	0.797291	1.18483	0.952373	0.877951	0.947262	0.857539	1.23638	0.863715	0.966091	0.820327		0.696155	1.14023	1.1966	0.967015	0.819458	0.914518	0.924139	1.30027	1.66954	1.52506	1.87184	1.87488
68		200.085	1.907	NEG	MFE	0.829349	0.812326	1.23528	1.12305	1.24782	1.05371	1.033	0.87081	1.45935	1.39671	1.54751	1.71915		0.868762	1.1477	0.813513	1.17003	1.19789	1.11765	1.18322	1.07321	1.726	1.11346	1.36112	1.1872		0.757975	1.08093	1.13488	1.02621	1.11966	1.21126	0.871204	1.42574	1.7645	1.68261	1.76514	1.53162
69		216.04	2.665	NEG	MFE	0.919131	0.904697	1.0342	1.14197	1.33282	1.46552	1.44317	1.21808	1.47327	1.50928	1.59498	1.52054		0.993978	1.05629	0.904258	1.04547	1.37976	1.40722	1.29601	1.20027	1.48074	1.22043	1.40189	1.214		0.772498	0.957742	1.07903	1.19073	1.24866	1.47944	0.999997	1.57372	1.45676	1.59377	1.52976	1.40061
70		226.072	2.655	NEG	MFE	0.893648	0.832444	1.08938	1.18453	1.33056	1.33804	1.3321	1.18099	1.47074	1.3153	1.54861	1.53447		0.901645	1.07274	0.944245	1.08137	1.31207	1.29037	1.26654	1.17217	1.54082	1.13127	1.35157	1.1974		0.796207	0.963242	1.16496	1.07559	1.23823	1.4248	0.935208	1.5159	1.62482	1.74094	1.57667	1.55785
71		264.083	5.858	NEG	MFE	0.764056	0.902023	1.1796	1.15432	1.06635	1.04926	0.830688	0.853705	1.23042	1.30757	1.32392	1.46807		0.939218	1.20867	0.739748	1.11236	0.845092	0.813067	0.938486	0.911936	1.24795	0.834251	0.933705	0.799076		0.652848	1.15862	1.20323	0.985309	0.864596	0.822671	0.852269	1.245	1.84273	1.63088	2.01129	1.91827
72		270.133	0.984	NEG	MFE	0.842723	0.893707	1.08039	1.18318	1.15234	1.2686	1.14447	0.994116	1.40445	1.37086	1.52758	1.45246		0.991032	1.0015	0.93388	1.07359	1.13598	1.12333	1.24078	1.20974	1.06442	1.17891	1.21895	1.12196		0.846617	0.872931	1.00694	1.27351	1.2075	1.24327	1.15552	1.17638	1.16105	1.43916	1.04795	1.19244
73		278.044	2.661	NEG	MFE	1.00918	0.978077	0.930144	1.0826	1.35558	1.50852	1.58862	1.33859	1.3416	1.26736	1.47662	1.40871		0.965803	1.00105	1.01688	1.01627	1.42516	1.41132	1.40438	1.29296	1.41927	1.35269	1.36479	1.42841		0.891116	0.859312	1.08075	1.16882	1.48905	2.08592	1.24438	1.37497	1.59574	1.84673	1.45554	1.44422
74		284.149	0.987	NEG	MFE	0.885025	0.91496	1.01347	1.18655	1.22019	1.38206	1.19071	1.09434	1.39588	1.45413	1.50352	1.42345		0.964552	1.01024	0.940321	1.08489	1.2764	1.14725	1.23882	1.26784	1.05992	1.19671	1.28477	1.24556		0.944076	0.806547	0.929021	1.32036	1.29955	1.33386	1.18308	1.16024	1.18557	1.43637	1.04479	1.09484
75		298.164	1.002	NEG	MFE	0.898514	0.858774	1.03854	1.20417	1.25141	1.32712	1.16049	1.10327	1.46923	1.5301	1.55791	1.48685		0.980629	0.987363	0.749277	1.28273	1.15005	1.07179	1.25476	1.1918	1.05924	1.1226	1.21912	1.15791		0.918007	0.855571	0.956551	1.26987	1.21544	1.248	1.18088	1.18912	1.18336	1.48623	1.10059	1.17784
76		310.162	1.024	NEG	MFE	0.908279	0.867333	1.07497	1.14941	1.17039	1.10638	1.03944	0.936033	1.33858	1.26553	1.38257	1.51571		0.989715	1.03429	0.870009	1.10599	1.09694	1.11874	1.19708	1.15608	1.26657	1.00402	1.30049	1.09774		0.811163	0.956933	1.03652	1.19539	1.04952	1.09593	0.917591	1.22644	1.16187	1.27759	1.20926	1.08251
77		312.18	1.021	NEG	MFE	0.836548	0.842914	1.13083	1.18971	1.20179	1.25965	1.10238	1.00868	1.46132	1.47104	1.49267	1.49185		0.965484	1.07137	0.860423	1.10272	1.13168	1.07805	1.20327	1.14327	1.23461	1.0646	1.22025	1.0886		0.813265	0.914584	1.00325	1.2689	1.17126	1.19366	1.05089	1.28549	1.28635	1.56133	1.26313	1.28791
78		316.129	1.261	NEG	MFE	0.894905	0.915105	1.04584	1.14415	1.19734	1.36713	1.35686	1.43672	1.40816	1.34001	1.58214	1.44545		0.90719	0.90319	0.981327	1.20829	1.2605	1.20281	1.19053	1.1632	1.3466	1.27006	1.319	1.32977		0.966518	0.922746	0.981344	1.12939	1.26082	1.52667	1.10727	1.39294	1.60992	1.79662	1.5662	1.69475
79		324.178	1.035	NEG	MFE	0.844779	0.838781	1.12055	1.19589	1.26327	1.27014	1.10562	0.933849	1.42882	1.52523	1.54432	1.53731		0.978806	1.09383	0.884672	1.04269	1.13575	1.03411	1.17659	1.13125	1.2308	1.04654	1.19619	1.08335		0.866953	0.911279	1.00708	1.21469	1.14042	1.18514	1.03454	1.21877	1.3411	1.37546	1.21807	1.20797
80		326.197	1.032	NEG	MFE	0.812847	0.817737	1.16325	1.20617	1.24096	1.26988	1.07012	0.982	1.61121	1.40935	1.57442	1.58573		0.980832	1.11519	0.816581	1.08739	1.1117	1.03799	1.16562	1.12484	1.34069	1.05404	1.21589	1.05086		0.788312	0.953501	1.03471	1.22348	1.12073	1.16167	0.98323	1.30519	1.38524	1.53879	1.33889	1.36005
81		340.211	1.062	NEG	MFE	0.783805	0.765518	1.22279	1.22789	1.24171	1.19624	0.965431	0.941858	1.50007	1.45883	1.56657	1.57965		0.97942	1.15073	0.75643	1.11342	1.07295	0.989409	1.14709	1.05547	1.37341	0.980943	1.16426	0.991286		0.738622	0.941263	1.11054	1.20958	1.04857	1.05587	0.894373	1.36235	1.41151	1.6067	1.4043	1.43081
82		354.227	1.08	NEG	MFE	0.798933	0.805828	1.1608	1.23443	1.25375	1.26514	0.996754	0.90594	1.54985	1.53882	1.62486	1.69979		0.9924	1.12954	0.750883	1.12718	1.05969	0.937647	1.16383	1.02333	1.39908	1.00409	1.15412	0.996445		0.727829	1.00292	1.1109	1.15835	1.02238	0.971845	0.856315	1.38791	1.48667	1.56331	1.33647	1.45175
83		368.246	1.109	NEG	MFE	0.797448	0.81408	1.17017	1.2183	1.25076	1.26096	1.03254	0.939318	1.57174	1.52569	1.58774	1.57991		0.98929	1.10056	0.776059	1.13409	1.06995	0.978344	1.13573	1.07684	1.36115	1.0527	1.20256	1.03932		0.77798	0.943301	1.11664	1.16208	1.11916	1.13786	0.965847	1.305	1.48306	1.68177	1.33431	1.39742
84		388.133	4.38	NEG	MFE	0.998156	1.09792	0.89452	1.00941	1.05688	1.52604	1.25448	1.21346	1.21019	1.32145	1.38822	1.50709		1.04302	0.799553	1.10364	1.05379	1.19292	1.01801	1.24385	1.07306	0.983495	1.13335	0.988272	1.01649		0.964754	0.812547	1.10983	1.11287	1.27663	1.67993	1.01038	1.52375	1.56265	1.77167	1.47554	1.52208
85		417.148	1.382	NEG	MFE	0.870806	0.946255	1.09875	1.08419	1.04279	1.16829	1.21238	1.11262	1.42278	1.24529	1.4092	1.46918		0.92348	1.05221	0.993243	1.03106	1.19478	1.12077	1.10547	1.10812	1.21181	1.1279	1.26098	1.28334		0.981069	0.966249	0.979611	1.07307	1.15937	1.34717	1.01572	1.31225	1.67836	1.50549	1.61621	1.74152
86		454.22	2.032	NEG	MFE	0.819059	0.845807	1.10473	1.23041	1.2419	1.24037	1.22112	1.20041	1.42046	1.51483	1.58865	1.62173		0.870837	1.09637	0.924767	1.10802	1.15602	1.12249	1.06153	1.1112	1.314	1.03879	1.22025	1.10109		0.837754	0.967611	1.20162	0.993011	1.16966	1.26252	0.777924	1.62456	1.5742	1.4851	1.64435	1.6128
87		474.301	1.306	NEG	MFE	0.732436	0.732329	1.31112	1.22412	0.811442	0.981663	0.828903	0.331698	1.60415	1.23432	1.26049	1.98526		0.703158	1.41384	0.609663	1.27334	0.832765	0.703974	0.707344	0.925041	1.91742	0.71826	1.0174	0.651807		0.532009	1.25635	1.17133	1.04031	1.06043	0.846941	0.938285	1.24945	2.12644	1.88184	2.47449	1.83393
88		552.198	2.053	NEG	MFE	0.902981	0.919846	0.997658	1.17951	1.01802	1.13776	1.10978	1.06717	1.28507	1.27569	1.51134	1.31454		0.904551	1.0644	0.961089	1.06996	1.19635	1.14666	1.22805	1.19047	1.19071	1.18971	1.19083	1.327		0.919552	0.949586	1.00705	1.12381	1.1705	1.26215	1.12031	1.27278	1.43445	1.47024	1.55263	1.42067
89		575.361	12.597	NEG	MFE	0.820001	1.00847	1.03597	1.13555	1.35678	1.56697	1.29324	1.40985	1.33085	1.49702	1.40932	1.40842		0.920693	0.880396	1.09495	1.10396	1.33895	1.35306	1.35955	1.38023	1.13463	1.28986	1.38974	1.36458		0.962121	0.929369	1.04743	1.06108	1.2856	1.44445	1.18388	1.31099	1.6133	1.34786	1.36951	1.5588
90		726.456	1.627	NEG	MFE	0.93692	1.01479	0.969719	1.07857	1.07902	1.26777	1.52223	1.50033	1.42434	1.27626	1.43208	1.41068		0.957364	0.859518	1.15196	1.03115	1.29742	1.1475	1.32211	1.22747	0.855082	1.35274	1.28481	1.3198		1.02807	0.776425	0.861973	1.33353	1.39421	1.48446	1.50291	1.13005	1.34534	1.66466	0.944669	1.25963
91		775.362	1.901	NEG	MFE	0.799913	0.779721	1.09794	1.32243	1.12138	1.13493	0.998895	0.942088	1.5031	1.35856	1.40716	1.55791		0.975174	1.10812	0.859453	1.05725	1.05931	1.065	1.07421	1.08674	1.47545	0.962262	1.24581	0.954554		0.782852	1.02094	1.11271	1.0835	1.11806	1.02353	0.91681	1.29018	1.55069	1.50594	1.51173	1.46536
92		814.511	1.759	NEG	MFE	0.973489	1.10003	0.970971	0.955509	1.18524	1.38661	1.60122	1.65819	1.30871	1.2764	1.43085	1.12983		0.996059	0.877954	1.18418	0.941805	1.33065	1.38866	1.30946	1.22773	0.933162	1.37748	1.2968	1.37279		1.14726	0.757452	0.826352	1.26893	1.42524	1.5515	1.32986	1.2458	1.49317	1.54221	0.997298	1.14688
a Retention Time (RT)
b Positive Mode (POS) versus Negative Mode (NEG)
c Molecular Feature Extraction (MFE) extracts chromatographic peaks by molecular features versus Find by Formula (FBF) which extracts peaks by chemical formula.
