# Supplementary material for: Intermediate-Type Vancomycin Resistance (VISA) in Genetically-Distinct Staphylococcus aureus Isolates Is Linked to Specific, Reversible Metabolic Alterations
Source: PLoS One. 2014 May 9;9(5):e97137. doi: 10.1371/journal.pone.0097137 (PMC4016254; doi:10.1371/journal.pone.0097137)
Supplement: Table S4 — Characteristics and “raw” (biomass-adjusted and normalized to baseline) ion counts of the 72 identified metabolites for isolates JH1 and JH2. Superscript (a) denotes Retention Time (RT), (b) denotes Positive Mode (POS) versus Negative Mode (NEG), (c) denotes Molecular Feature Extraction (MFE), which extracts chromatographic peaks by molecular features versus Find by Formula (FBF) which extracts peaks by chemical formula. (XLSX) [file pone.0097137.s009.xlsx]

## Sheet: TableS4
Table S4. Characteristics and "raw" (biomass-adjusted and normalized to baseline) ion counts of the 72 identified metabolites for isolates JH1 and JH2
										Experiment 1																Experiment 2
Name	Formula	Mass	RTa	Modeb	FbF/MFEc	JH1-1	JH1-2	JH1-3	JH1-4	JH1-5	JH1-6	JH2-1	JH2-2	JH2-3	JH2-4	JH2-5	JH2-6				JH1-7	JH1-8	JH1-9	JH1-10	JH1-11	JH1-12	JH2-7	JH2-8	JH2-9	JH2-10	JH2-11	JH2-12
Acetylaminobutanal	C6H11NO2	129.079	8.5	POS	FbF	0.382794	1.22606	0.449332	1.35374	1.43047	1.1576	2.90777	1.37678	1.82778	4.15438	4.04398	4.02653				1.17079	0.982367	0.78685	1.10126	1.4242	0.534523	2.40141	2.31633	1.9463	3.88392	3.66799	1.30303
Acetyllysine	C8H16N2O3	188.116	1.1	POS	FbF	0.500993	1.24446	0.671179	1.1783	1.402	1.00306	2.56005	0.924281	1.14965	3.23406	4.00647	0				1.55365	0.661206	0.506144	0	1.55942	0.719583	1.23658	1.23932	1.07273	3.26629	2.78549	1.32165
Acetylneuraminate	C11H19NO9	309.106	2.55	POS	FbF	0.747984	1.16378	0.983275	1.03027	1.05255	1.02213	1.86475	1.60543	1.93505	1.61725	1.56593	1.59928				0.914834	1.02224	0.92461	0.872591	1.01682	1.2489	1.63587	1.66827	1.66547	1.8486	1.91123	1.48166
Acetylornithine	C7H14N2O3	174.1	8.3	POS	FbF	0.848448	1.10652	0.950706	1.0484	1.087	0.958927	1.21235	1.29524	1.44839	1.35463	1.24025	1.2215				0.784345	1.02411	0.942578	0.886571	1.08878	1.27361	1.5013	1.49141	1.49436	1.38455	1.72156	1.54512
Adenine	C5H5N5	135.054	8.5	POS	FbF	1.02159	1.26455	0.846563	0.913525	1.20179	0.751986	3.3196	3.00717	3.04772	3.77339	2.28465	3.10314				0.621482	1.07922	0.758706	0.69374	1.20979	1.63706	3.25028	3.78236	3.63439	3.83626	3.75395	2.24638
Adenosine	C10H13N5O4	267.097	6	POS	FbF	1.17235	1.224	0.8875	0.838343	1.1208	0.757009	1.42283	1.3981	1.69446	1.2551	0.351638	0.78873				0.708527	1.17136	0.697612	0.642256	1.16837	1.61188	0.784702	1.54552	1.52465	1.45546	1.63849	0.257359
Alanine	C3H7NO2	89.0477	7.3	POS	FbF	0.713775	1.15422	0.904162	1.09015	1.15733	0.980364	1.46976	1.08925	1.29545	1.47752	1.44581	1.458				1.05061	0.920603	0.854248	0.95722	1.17152	1.0458	1.29659	1.30803	1.19191	1.61437	1.65051	1.04703
Alpha-ketoglutarate	C5H6O5	146.022	1.065	NEG	FbF	0.584964	1.20649	0.887457	1.18232	1.18082	0.957939	1.36818	0.847871	0.845823	1.77154	1.9826	1.90354				1.31522	0.727815	0.70142	1.02231	1.41792	0.815315	1.23709	1.03437	0.883161	1.72004	1.72357	1.42541
Aminoacrylate	C3H5NO2	87.032	6.4	POS	FbF	0.587944	1.18149	0.741688	1.19518	1.23795	1.05575	1.41044	0.780216	0.828482	1.36138	1.52591	1.57425				1.33981	0.818685	0.695449	0.996767	1.35381	0.795474	0.819027	0.841342	0.754467	16.023	1.49965	0.628174
Aminoadipate	C6H11NO4	161.307	6.2	POS	FbF	0.623397	1.17274	0.777786	1.17244	1.23816	1.01548	2.12465	1.03589	1.18018	2.03254	2.3927	2.48163				1.23338	0.870883	0.713516	0.978098	1.35594	0.84818	1.2613	1.23894	1.12937	2.45498	2.36038	0.829868
Aminobutyraldehyde	C4H9NO	87.0684	2	POS	FbF	0.756992	1.15765	0.907508	1.11265	1.18754	0.877651	1.46086	0.950498	1.05441	1.26313	1.52425	1.39951				1.12465	0.919428	0.750996	0.975385	1.18628	1.04326	1.11462	1.16936	1.01214	1.48848	1.48777	0.964255
Aminocyanobutanoic acid	C5H8N2O2	128.059	8.8	POS	FbF	0.146307	1.29049	0.438831	1.43927	1.46803	1.21708	1.45504	0.745756	1.11736	1.47708	1.4883	1.5366				1.23369	0.976026	0.761905	1.14084	1.43502	0.452517	0.994021	1.0087	0.866791	1.33932	1.36144	0.453627
Aminocyclopropane carboxylic acid	C4H7NO2	101.048	7.695	POS	FbF	0.66347	1.15986	0.822346	1.13794	1.19328	1.0231	1.54937	0.91216	1.00605	1.70939	1.87085	1.85199				1.27457	0.861968	0.749114	0.946034	1.29024	0.878071	1.02862	1.03117	0.928887	1.71434	1.65175	0.871568
Aminobutanoate	C4H9NO2	103.063	8.5	POS	FbF	0.763815	1.128	0.973601	1.03041	1.13805	0.966127	0.423602	0.42457	0.466186	0.661267	0.447453	0.425775				1.05843	0.961743	0.870582	0.912061	1.13128	1.0659	0.424727	0.403147	0.43742	0.3896	0.491685	0.481501
Amino-oxopimelate	C7H11NO5	189.064	1.6	POS	FbF	0.56782	1.22661	0.6817	1.22992	1.28227	1.01167	1.3056	0.59449	0.660358	1.47625	1.73471	1.82422				1.41632	0.760675	0.571788	0.967106	1.51228	0.771836	0.736769	0.759962	0.65769	1.51828	1.44771	0.657539
Anthranilate	C7H7NO2	137.048	1.8	POS	FbF	0.832377	1.1524	0.935455	1.03582	1.11639	0.92756	0.846763	0.571076	0.525053	0.918846	0.922191	0.905584				1.29221	0.828614	0.748602	0.862381	1.19957	1.06862	0.5631	0.680897	0.589108	1.20367	1.23688	0.85201
Arginine	C3H7NO2	174.112	14.3	POS	FbF	1.05748	1.07456	1.04164	0.931118	0.969692	0.925502	1.48772	1.59421	1.94127	1.38045	1.30921	1.39178				0.775929	1.03185	0.99303	0.787046	0.963131	1.44901	1.64911	1.69974	1.66673	1.60847	1.80317	1.43026
Aspargine	C2H5NO2	132.053	7.8	POS	FbF	0.967092	1.11943	0.977083	0.961093	1.04056	0.934741	1.36498	1.13554	1.18782	1.54025	1.50844	1.43536				1.01533	0.900294	0.894455	0.850527	1.07585	1.26355	1.39298	1.4375	1.29573	1.788	2.00817	1.42279
Aspartate	C4H8N2O3	133.038	6.5	POS	FbF	0.633564	1.19346	0.807583	1.14409	1.20291	1.01839	1.54185	0.929825	1.06313	1.37701	1.53383	1.19282				1.22053	0.873133	0.754302	1.00304	1.28885	0.860141	0.998924	1.01342	0.942392	1.65254	1.54107	0.773357
Aspartate semialdehyde	C4H7NO3	117.043	1.34	POS	FbF	0.827776	1.09294	0.940959	0.938011	1.16818	1.03214	1.55985	0.891316	1.2957	1.75528	1.79684	1.27856				1.09674	0.973343	0.684855	0.94638	1.15374	1.14495	1.225	1.29032	0.931376	1.79522	1.6976	1.04664
Carbamoyl aspartate	C5H8N2O5	176.043	1.34	POS	FbF	0.552219	1.26183	0.699863	1.21797	1.22562	1.0425	1.826	0.782796	0.80907	1.79076	2.03908	2.16988				1.50507	0.794181	0.573251	0.958858	1.45137	0.717269	0.919745	0.996654	0.797194	2.04622	2.11726	0.87032
Cis-aconitate	C6H6O6	173.009	0.87	NEG	FbF	0.835375	1.01742	1.03504	1.0341	0.998901	1.07916	1.30033	1.00941	1.00983	1.61109	1.80902	1.63054				1.0626	0.931408	0.90024	0.947043	1.16083	0.997874	1.21052	1.10402	1.03316	1.61247	1.40799	1.32823
Citrate	C6H8O7	191.02	1.13	NEG	FbF	0.961594	0.98163	1.01349	0.998551	0.963978	1.08076	1.56239	1.36602	1.32554	1.70266	1.81373	1.50631				1.07822	1.07129	0.949941	0.886734	0.975501	1.03832	1.52633	1.48666	1.55517	2.3559	1.51999	1.46855
Citrulline	C6H13N3O3	175.096	10	POS	FbF	0.781322	1.13473	0.968785	1.04552	1.08393	0.985722	1.91593	1.31863	1.30349	2.19182	2.0249	2.06759				1.20318	1.02272	0.864257	0.864986	1.10472	0.940136	1.33945	1.40301	1.25413	1.96571	2.07178	1.32469
d-ala-dala	C6H12N2O3	161.092	8.6	POS	FbF	0.648562	1.26006	0.787484	1.09291	1.18989	1.02108	1.97175	1.21497	1.29221	2.12743	2.10982	2.17161				1.08748	0.929744	0.850922	0.927865	1.2683	0.93569	1.66147	1.69929	1.53806	2.33829	2.65715	1.2406
Deoxyadenosine	C10H13N5O3	252.109	12.9	POS	FbF	1.08201	1.0446	1.0989	0.903524	0.959182	0.911779	1.13832	1.25522	1.35489	1.24652	1.06008	1.0888				0.811629	1.08145	1.03342	0.853561	0.88764	1.3323	1.36238	1.39453	1.35599	1.28167	1.30459	1.33281
Fumarate	C4H4O4	115.004	1.166	NEG	FbF	0.733302	1.18086	0.825574	1.11772	1.11911	1.02342	1.40623	0.975466	1.0939	1.38352	1.43531	1.39767				1.16952	0.86496	0.770934	0.912854	1.29868	0.983056	0.94978	1.04776	0.933144	1.44143	1.50632	0.791075
Galactonate	C6H12O7	195.051	2.29	NEG	FbF	0.899189	1.07274	0.978904	1.0323	1.03708	0.979787	1.06538	0.949516	1.01954	0.997122	0.986116	1.01886				1.0311	1.00925	0.893541	0.899735	1.10921	1.05716	0.908878	1.00397	0.943907	1.15881	1.20045	0.803617
Glucose	C6H12O6	179.056	2.19	NEG	FbF	0.899612	1.13735	0.956029	1.01506	1.06146	0.930483	1.76024	1.29374	1.66192	1.24946	1.35715	1.37825				0.915869	0.921944	0.894432	0.925885	1.09859	1.24329	1.49323	1.59867	1.54244	1.89038	1.88796	1.26536
Hexose phosphate	C6H13O9P	259.022	2.712	NEG	FbF	0.832913	1.12773	0.913499	1.0425	1.06283	1.02053	0.809463	0.671393	0.558941	0.845529	0.779672	0.785368				1.2618	0.949139	0.886648	0.882744	1.0774	0.942268	0.794856	0.71464	0.700666	0.877174	0.887017	0.676302
Glutamate	C5H9NO4	146.046	6.4	NEG	FbF	0.738692	1.18907	0.870071	1.12733	1.10018	0.974663	1.61554	0.952485	1.04914	1.62667	1.75904	1.74288				1.25781	0.893739	0.777697	0.946747	1.2365	0.88751	1.19817	1.17115	1.08478	1.91015	1.79497	0.99723
Glutamine	C5H10N2O3	145.062	8	NEG	FbF	0.71425	1.07678	0.869435	1.107	1.15718	1.07536	1.819	1.1394	1.15622	2.1412	2.36549	2.20054				1.26464	0.888284	0.784064	0.924762	1.19822	0.940028	1.59273	1.4879	1.37106	2.56014	2.20189	1.89629
Glycerate	C3H6O4	105.019	1.305	NEG	FbF	0.828572	1.16353	0.963655	0.97884	1.01963	1.04578	2.0411	1.45767	2.01011	1.44503	1.65794	1.84799				0.975778	0.928908	0.859349	0.918661	1.07119	1.24611	1.91361	1.97628	1.82369	2.336	2.21971	1.49766
Glycine	C2H5NO2	75.032	6	POS	FbF	0.184437	1.28538	0.13706	1.62811	1.63437	1.13065	3.29135	0.556658	1.60225	2.22233	3.10417	2.84534				1.45211	0.654798	0.43933	1.4483	1.84397	0.161494	1.46756	1.40232	1.10841	2.78327	3.11415	0.233664
Guanidonobutanoate	C5H11N3O	129.09	9	POS	FbF	1.98808	0.643634	1.417	0.632055	0.656963	0.662267	0.849855	1.07491	0.7815	0.960974	1.0576	1.04774				1.13454	0.730144	0.607897	0.90347	1.09	1.53395	3.04531	0.937654	0.976559	1.46724	1.02967	0.800541
Guanidinobutanal	C5H11N3O2	145.085	2.5	POS	FbF	0.79865	1.08186	0.950335	1.08739	1.10001	0.981766	0.962332	0.899222	0.878447	1.22277	1.05837	1.10926				0.914536	0.994718	0.897964	0.886739	1.15393	1.15211	1.06498	1.08957	1.01006	1.10261	1.22293	0.977527
Guanine	C5H5N5O	151.049	5.9	POS	FbF	0.984276	1.0956	0.944749	0.973693	1.04397	0.95772	1.04754	0.891326	1.1353	0.822624	0.687486	0.769637				0.939163	0.992416	0.816079	0.828445	1.09025	1.33365	0.77437	0.978994	0.922045	1.03061	1.10767	0.548445
Guanosine	C10H13N5O5	283.092	3.17	POS	FbF	0.9977	1.10946	0.931836	0.958908	1.02733	0.974765	1.00252	0.903867	1.0875	0.809378	0.656062	0.779872				0.96765	0.970999	0.816789	0.832228	1.12407	1.28826	0.775532	0.982012	0.923445	1.06314	1.10681	0.56747
Histidine	C6H9N3O2	155.069	14.2	POS	FbF	0.948214	1.126	1.05369	0.927814	0.973863	0.97042	1.485	1.42811	1.65788	1.42949	1.40843	1.21735				0.868804	0.993731	0.995989	0.871889	0.921424	1.34816	1.60069	1.63443	1.54421	1.4155	1.49544	1.53255
Homovanillin	C9H10O3	166.063	1.01	NEG	FbF	0.742755	1.11498	0.945743	1.07306	1.11067	1.01279	0.792857	0.566758	0.573238	0.883633	0.787296	0.864675				1.04346	1.02387	0.785694	1.029	1.11782	1.00015	0.624022	0.676586	0.61478	0.861762	0.80875	0.668807
Homovanillinate	C9H10O4	181.051	1.3	NEG	FbF	0.676865	1.23861	0.86964	1.10549	1.15265	0.956743	0.62502	0.367935	0.366794	0.648116	0.666927	0.676611				1.25117	0.92337	0.712584	0.929492	1.31307	0.870313	0.414457	0.437094	0.385714	0.666279	0.865582	0.367677
Hypoxanthine	C5H4N4O	136.039	2.23	POS	FbF	0.67324	0.832791	1.18035	1.25091	0.789853	1.27286	1.42538	1.14238	1.53533	0.999437	2.68665	1.80215				1.19134	0.632598	1.15364	1.27133	0.734578	1.01652	2.53001	1.40619	1.29811	1.46456	1.57202	3.33266
Lactaldehyde	C3H6O2	73.0295	1.3	NEG	FbF	0.629496	1.13628	0.810446	1.21582	1.19691	1.01106	0.641966	0.364325	0.355458	0.70517	0.799482	0.797142				1.23519	0.837678	0.682359	1.04396	1.37931	0.821504	0.445342	0.460122	0.377221	0.80881	0.85886	0.381653
Lactate	C3H6O3	89.0244	2.6	NEG	FbF	0.851076	1.14414	0.928262	1.0591	1.07255	0.94487	1.80366	1.2867	1.57744	1.5098	1.55542	1.567				1.01334	0.908806	0.84496	0.948059	1.1795	1.10533	1.54867	1.60219	1.55223	1.94128	1.83534	1.15771
Leucine	C6H13NO2	131.095	6.8	POS	FbF	0.863302	1.17172	0.91472	1.13298	1.06043	0.856852	1.41611	0.975671	1.15936	1.41228	1.55509	1.46688				1.1631	0.958309	0.799616	0.992388	1.13922	0.947369	1.13466	1.25618	1.22388	1.72123	1.47719	0.963961
Lysine	C6H14N2O2	146.106	10.1	POS	FbF	0.85934	1.14466	0.945605	1.01105	1.05458	0.984769	1.15915	0.972134	0.993691	1.18403	1.1693	1.29068				1.00771	0.974883	0.846474	0.853252	1.16544	1.15224	0.968382	1.04347	0.958305	1.33053	1.39534	0.907826
Malate	C4H6O5	133.014	8.9	NEG	FbF	0.758364	1.16267	0.84278	1.10638	1.14457	0.985238	1.33764	0.938794	1.12893	1.27406	1.30859	1.28371				1.10511	0.878437	0.741895	0.9303	1.30758	1.03668	0.875448	1.05514	0.951207	1.3996	1.11976	0.886392
Methionine	C5H11NO2S	149.051	6.8	POS	FbF	0.751279	1.11169	0.91927	1.09867	1.14423	0.974862	1.52008	1.08052	1.29039	1.44093	1.4959	1.50811				1.08853	0.971642	0.82979	0.977703	1.14261	0.989726	1.21158	1.20565	1.14839	1.58375	1.4823	1.0361
Methionine oxide	C5H11NO3S	165.046	9.4	POS	FbF	1.07964	0.956135	1.12795	0.920284	0.97128	0.944708	1.16984	1.27564	1.42883	1.30376	1.05767	1.02171				0.755686	1.10582	1.09252	0.798937	0.878067	1.36897	1.33779	1.38698	1.3201	1.20566	1.27446	1.29007
Methylglyoxal	C3H4O2	71.0139	2.19	NEG	FbF	0.70993	1.2204	0.821672	1.14732	1.1182	0.982479	1.51959	0.962953	1.09233	1.44288	1.41633	1.56758				1.21473	0.863208	0.737066	0.947985	1.28191	0.955099	1.0569	1.151	0.975254	1.74248	1.45333	0.803324
Methylthioadenosine	C11H15N5O3S	297.09	5	POS	FbF	1.26581	1.38882	0.738139	0.707524	1.26104	0.638661	2.75212	2.69548	3.30059	2.92813	0.875651	1.21417				0.72743	1.34265	0.59557	0.677593	1.12024	1.53653	1.0894	2.95415	3.02052	2.73113	3.06115	0.718217
Methymalate (alt. hydroxyglutarate)	C5H8O5	147.03	1.5	NEG	FbF	0.65755	1.23301	0.81891	1.15404	1.11514	1.02135	0.709932	0.418488	0.460035	0.684737	0.755528	0.776894				1.2052	0.788206	0.672775	0.984988	1.45458	0.894246	0.499266	0.495398	0.451244	0.833815	0.701986	0.53077
Ornithine	C6H14N4O2	132.09	14.3	POS	FbF	0.761332	1.18263	0.881182	1.03703	1.11281	1.02501	1.36609	0.908834	0.887824	1.30753	1.34113	1.48966				1.21198	0.958361	0.806623	0.870859	1.17348	0.9787	0.999987	1.08269	0.957733	1.4639	1.44804	0.932577
Oxoisocapriopoic acid	C6H10O3	130.063	6	NEG	FbF	0.715507	1.19457	0.86664	1.1286	1.1423	0.952381	1.53877	0.904216	1.08414	1.34692	1.48267	1.58246				1.19202	0.864148	0.758918	0.962028	1.2787	0.944194	1.09371	1.12479	1.02607	0.931706	0.802537	0.445622
Oxoproline	C5H7NO3	129.043	1.8	POS	FbF	0.874684	1.13301	0.901177	1.03765	1.09804	0.955447	1.62901	1.20587	1.5344	1.38164	1.51491	1.49319				1.03833	0.848237	0.801009	0.885687	1.19911	1.22763	1.3682	1.4335	1.28228	1.75526	1.84734	1.23195
Phenylalanine	C9H11NO2	165.079	6	POS	FbF	1.04769	1.3205	0.923407	0.936956	0.940569	0.830877	1.69529	0.96531	1.51127	1.63487	1.63462	1.66304				1.08049	0.812337	0.710132	0.987379	1.17086	1.2388	1.35698	1.36474	1.29734	1.62162	1.59793	0.958202
Phenylpyruvate	C9H8O3	163.04	1.2	NEG	FbF	0.611102	1.31657	0.798013	1.08209	1.19247	0.999754	0.664745	0.337801	0.410079	0.754543	0.737333	0.751243				1.44798	0.835242	0.693449	0.920925	1.32648	0.77592	0.452029	0.475836	0.411127	0.75209	0.772294	0.39689
Proline	C6H13N3O3	115.063	8.585	POS	FbF	0.763974	1.1525	0.962656	1.0389	1.07502	1.00696	1.93324	1.35048	1.33215	2.16032	2.00286	2.1123				1.21302	1.00178	0.874117	0.847055	1.11455	0.949481	1.31491	1.37435	1.29133	1.97083	2.05949	1.32987
Propanoyl phosphate	C3H7O5P	152.996	3	NEG	FbF	0.89627	1.06825	1.00376	1.02529	1.05234	0.954092	0.633286	0.544642	0.553089	0.588224	0.542441	0.546928				0.96646	1.07219	0.919112	0.922379	1.04342	1.07644	0.60906	0.623962	0.580424	0.676826	0.657758	0.536016
Propynoate	C3H2O2	68.9982	0.5	NEG	FbF	0.793487	1.16993	0.919155	1.12347	1.12953	0.864427	1.38634	0.900688	1.05353	1.29418	1.3188	1.27835				1.25711	0.96099	0.840574	0.912987	1.19299	0.83535	1.0404	1.09443	1.06653	1.54453	1.42803	0.876248
Pyruvate	C3H4O3	87.0088	1.127	NEG	FbF	0.897199	1.07768	0.958074	1.01406	1.05012	1.00287	1.68622	1.39217	1.6579	1.37868	1.45398	1.46973				0.953186	0.964188	0.930141	0.924054	1.0394	1.18904	1.56798	1.64706	1.54668	1.77685	1.79387	1.40785
Pentose phosphate	C5H11O8P	230.019	3.7	NEG	FbF	0.831911	1.19723	0.976238	1.05213	0.918774	1.02372	0.425693	0.273769	0.286567	0.486552	0.270332	0.45509				1.23598	0.939426	0.904289	0.879997	1.11985	0.920455	0.221193	0.291052	0.314036	0.464546	0.480629	0.320791
Serine	C3H7NO3	105.426	7.3	POS	FbF	0.13998	1.41568	0.443497	1.32804	1.38874	1.28406	2.02197	1.43049	2.32268	1.6101	1.72493	1.67319				1.01216	1.07228	0.973481	1.05153	1.25836	0.632192	1.8049	1.86812	1.72272	1.83007	2.11273	0.792097
Succinate semialdehyde	C4H6O3	101.024	1.1	NEG	FbF	0.611793	1.21003	0.844367	1.19025	1.13115	1.0124	1.27963	0.79426	0.850524	1.50098	1.74644	1.77874				1.25453	0.714928	0.706973	0.955134	1.46591	0.902528	0.904338	1.22072	1.19771	1.75211	1.73124	1.29572
Succinic acid	C4H6O4	117.019	1.3	NEG	FbF	0.643996	1.20181	0.794144	1.19214	1.16621	1.0017	0.634795	0.336915	0.349198	0.671983	0.714024	0.774692				1.21699	0.824407	0.69784	0.992535	1.40546	0.862772	0.439417	0.450579	0.370289	0.837977	0.860754	0.367778
Succinylarginine	C10H18N4O5	274.128	9	POS	FbF	0.777884	1.16151	0.879295	1.087	1.10742	0.986894	1.42004	0.948077	1.03437	1.4106	1.503	1.51864				1.16703	0.899428	0.796134	0.926358	1.25269	0.958366	1.06208	1.06983	0.982691	1.5733	1.49459	0.895663
Tartronate semialdehyde	C3H4O4	103.004	1.3	NEG	FbF	0.827365	1.00709	1.02119	1.07082	1.01132	1.06221	1.02728	0.970681	1.03325	1.1086	1.05995	1.03133				0.869805	1.08184	0.928044	0.918648	1.06402	1.13764	1.0561	1.11547	1.05178	1.19184	1.32372	1.08522
Threonine	C4H9NO3	119.058	7.1	POS	FbF	0.881271	1.09755	0.975958	1.02435	1.01869	1.00218	1.64831	1.56231	1.91681	1.31785	1.46754	1.46946				0.843114	0.954384	0.951925	0.855182	1.02807	1.36732	1.59471	1.69112	1.61091	1.73224	1.87213	1.40007
Tryptophan	C11H12N2O2	204.09	6	POS	FbF	0.934905	1.06927	1.02489	0.979777	1.04433	0.946833	1.23023	1.09123	1.216	1.27796	1.17981	1.20582				0.900671	1.04905	0.942235	0.869093	0.987997	1.25096	1.24544	1.26487	1.21481	1.32713	1.35722	1.19603
Tyramine	C8H11NO	137.084	7.5	POS	FbF	0.738622	1.09199	0.9261	1.08593	1.14657	1.01079	1.54913	1.35345	1.51378	1.61624	1.50636	1.66683				0.971277	0.983538	0.897859	0.958417	1.06419	1.12472	1.53508	1.56735	1.43745	1.77102	1.75864	1.37535
Tyrosine	C9H11NO3	181.074	6.5	POS	FbF	0.690409	1.11551	0.865254	1.13198	1.17303	1.02382	1.5338	0.961104	1.12068	1.38011	1.50656	1.58604				1.16625	0.950189	0.809074	0.964357	1.21141	0.898726	0.974109	0.983788	0.958938	1.51492	1.44502	0.780814
Valine	C5H11NO2	117.079	10.7	POS	FbF	0.781203	1.15743	0.876983	1.08909	1.11278	0.982512	1.41713	0.984955	1.12095	1.31809	1.34392	1.45843				1.12582	0.922385	0.81197	0.97137	1.22401	0.944443	1.13634	1.10228	1.02659	1.54117	1.54642	0.954316
a Retention Time (RT)
b Positive Mode (POS) versus Negative Mode (NEG)
c Molecular Feature Extraction (MFE) extracts chromatographic peaks by molecular features versus Find by Formula (FBF) which extracts peaks by chemical formula.
